# Supplementary material for: The Selective Activation of p53 Target Genes Regulated by SMYD2 in BIX-01294 Induced Autophagy-Related Cell Death
Source: PLoS One. 2015 Jan 6;10(1):e0116782. doi: 10.1371/journal.pone.0116782 (PMC4285553; doi:10.1371/journal.pone.0116782)
Supplement: S1 File — Typical chemotherapy drugs and epigenetic inhibitors were used in the screen for SMYD2 novel functions. The known functional mechanisms of the drugs and a summary of screen results were also listed. Table B, Different expressed genes in the BIX-01294-treated cell compared with control. The RNA sequencing results were analyzed as described in Materials and Methods. The different expressed genes higher than 1.5 folds were listed. Table C, Different expressed genes in the rapamycin-treated cell compared with control. The different expressed genes higher than 1.5 folds were listed. Table D, Different expressed genes in the 5-FU-treated cell compared with control. The different expressed genes higher than 1.5 folds were listed. Table E, Different expressed genes between SMYD2 knockdown cell and control. HCT116 cell were transfected with siRNA targeting SMYD2 and sequenced for global mRNA expression. The different expressed genes higher than 1.5 folds were listed. Table F, Different expressed genes of SMYD2 knockdown cell with or without BIX-01294 treatment. SMYD2 was knocked down by siRNA and the different expressed genes higher than 1.5 folds after BIX-01294 treatment were listed. Table G, Different expressed genes of SMYD2 knockdown cell with or without rapamycin treatment. SMYD2 was knocked down by siRNA and the different expressed genes higher than 1.5 folds after rapamycin treatment were listed. Table H, The list of primers for real time RT-PCR used in the study. Table I, The list of siRNA sequences targeting SMYD2 in the study. (XLSX) [file pone.0116782.s001.xlsx]

## Sheet: Table A
Table A. The list of chemical molecules used in the drug screen.
Drugs	Reported Function	Cell viability of SMYD2-/- vs WT
Tunicamycin	Inhibitor of N-acetylglucosamine transferases	-
Thapsigargin	Inhibitor of ER Ca2+ ATPase	-
Taxol	Mitotic inhibitor	-
MNNG	Carcinogen and mutagen	-
Cisplatin	Chemotherapy drug and inducer of apoptosis	-
5-Fluorouracil	Inhibitor of thymidylate synthase, chemotherapy drug	↑
Etoposide	Inhibitor of Topoisomerase and inducer of double- and single-strand breaks in DNA	↑
FCDR	Inhibitor of DNA methylation	-
Zebularine	Inhibitor of DNA methylation	-
SAHA	Inhibitor of Histone deacetylases	-
VPA	Inhibitor of histone deacetylases	-
BIX-01294	Inhibitor of Histone H3K9 methyltransferase G9a	↓

## Sheet: Table B
Table B. Different expressed genes BIX/Ctrl(higher than 1.5 folds)
#geneSymbol	Ctrl	Bix-01294	foldChange[log(2)]
AADAC	1.95053	7.57659	1.53943
AAED1	15.5954	8.53264	-0.799836
AB000466	1.26845	2.57622	0.656729
ABCA7	16.911	9.94743	-0.710255
ABCB1	0.875123	2.09962	0.725106
ABCC6	0.456917	1.65565	0.866148
ABHD11	22.5083	11.5565	-0.904732
ABHD17A	18.9521	10.1077	-0.844985
ABLIM2	2.52301	0.782213	-0.983138
ACAD9	22.1983	14.4491	-0.586493
ACAP3	11.794	7.29949	-0.624368
ACD	23.2458	12.6291	-0.831045
ACER2	1.04047	2.62707	0.829906
ACOT7	128.952	80.7726	-0.668292
ACOT9	30.9447	56.0189	0.835865
ACSF2	10.8067	3.73333	-1.31868
ACSM3	0.844937	1.933	0.668806
ACTRT3	0.544796	1.33321	0.5949
ADAM21	1.79815	0.54347	-0.858297
ADAMTS10	2.01148	0.968649	-0.613265
ADAMTS14	4.43708	2.4192	-0.669176
ADAMTS16	0.25549	2.15206	1.32805
ADC	4.31665	1.26293	-1.23232
ADCK5	10.4604	4.24565	-1.12746
ADHFE1	0.252077	1.39568	0.936109
ADM2	2.47416	1.05117	-0.760221
ADM5	5.34599	1.67725	-1.24509
ADORA1	4.94488	1.20939	-1.428
ADORA2B	41.0102	62.8826	0.604683
ADPRHL1	4.46128	2.55379	-0.61988
ADRM1	153.843	100.744	-0.605857
ADSSL1	3.53167	1.02882	-1.1594
AF035281	3.39758	1.60883	-0.753307
AF070569	1.50148	0.436214	-0.800511
AF072097	2.13595	0.483937	-1.07947
AF079515	1009.13	536.072	-0.911354
AF085995	2.16841	0.982593	-0.67637
AF086102	0.423561	1.15164	0.595932
AF086346	2.03077	0	-1.59968
AF086351	6.24167	2.71296	-0.963753
AF116693	0.447111	2.01534	1.05915
AF520793	0	1.76585	1.46772
AFAP1L2	2.67844	1.04613	-0.8462
AGAP11	1.77344	0.11893	-1.30956
AGAP2	4.16183	2.01866	-0.773976
AGAP2-AS1	10.4418	5.3984	-0.838531
AGAP4	0.352882	1.07952	0.620218
AGPAT9	19.7666	42.5516	1.06846
AGPHD1	1.7865	0.256111	-1.14949
AGTRAP	35.1447	21.0138	-0.715376
AHRR	15.7749	27.0538	0.741889
AHSA1	221.022	115.38	-0.931855
AJ420489	3.19853	0.000151654	-2.06967
AJ515158	19.8692	12.6725	-0.610098
AK000154	3.20909	1.41886	-0.799181
AK021563	0	1.24427	1.16625
AK021804	0.174672	1.06863	0.816418
AK023627	0.314948	1.14182	0.703831
AK024535	10.2763	4.85135	-0.946452
AK024998	0.340504	1.62026	0.966934
AK026392	1.57326	0.0186539	-1.33693
AK054623	0.533114	1.59446	0.758969
AK055257	1.06299	2.74347	0.859639
AK055849	1.7123	4.38921	0.990557
AK056135	1.80695	0.211465	-1.21225
AK056351	1.92182	0.679413	-0.79891
AK056368	0.310837	1.12692	0.698277
AK057321	1.75367	3.2355	0.621177
AK090604	2.31008	4.39667	0.705203
AK093551	0.565578	1.66601	0.767987
AK094188	2.67679	1.05655	-0.838221
AK095267	1.08919	2.32694	0.671252
AK096230	0.397119	1.15693	0.626524
AK096314	2.32307	1.12069	-0.647983
AK097012	6.46806	0.153588	-2.69461
AK123459	2.56598	0.0568711	-1.7545
AK124233	0.513113	2.8039	1.32996
AK125301	0.93199	2.53416	0.87128
AK125759	0.246866	1.15535	0.789619
AK126180	1.72894	0.751871	-0.639444
AK126286	0.377971	1.23356	0.696799
AK127124	1.39696	0	-1.26121
AK127555	1.68112	3.56548	0.767931
AK128252	1.26548	0.449886	-0.643877
AK128439	2.62622	0.91564	-0.92064
AK128593	1.51597	2.93993	0.647055
AK131020	1.79975	0	-1.4853
AK294004	1.88671	4.27477	0.869682
AK299432	0.683051	6.4995	2.15572
AK304759	0	2.9022	1.96429
AK304826	2.37741	4.73286	0.763338
AK307275	1.32904	0.00054042	-1.21896
AK308561	1.29839	0	-1.20062
AK310350	0	1.09777	1.06886
AK310794	0.638072	1.7116	0.727146
AK311257	0	2.08851	1.62691
AK313893	0.354711	1.44657	0.852775
AK316092	8.86591	16.9934	0.866944
AK316321	0	3.40304	2.1385
AKAP12	233.218	399.339	0.773371
AKAP2	9.21263	18.3713	0.923568
AKAP7	2.08573	0.945701	-0.66532
AKR1E2	1.74362	0.196557	-1.19719
AL049935	2.07571	0.403124	-1.13228
AL049948	3.5548	1.28879	-0.992803
AL109718	5.05778	1.48146	-1.2876
AL137445	2.07973	0	-1.6228
AL137655	0.31767	1.47072	0.906943
AL389983	0.254158	1.08493	0.73328
AL832891	0.000521476	6.07655	2.82229
AL832937	4.45974	12.6984	1.3271
ALDH2	23.3494	13.3585	-0.761981
ALDH3B1	6.69157	3.20687	-0.870531
ALG9	4.83981	9.35506	0.826341
ALKBH4	13.2006	7.23436	-0.786223
ALKBH7	12.0856	7.04173	-0.702402
ALKBH8	6.12556	9.91996	0.615892
ALOXE3	2.27642	4.77502	0.817704
ALPP	1.03467	0.301433	-0.644694
AMDHD2	8.88569	2.88375	-1.34789
AMOTL2	17.6463	27.0347	0.588326
AMPD3	6.93493	13.028	0.822019
ANGPTL4	3.92591	8.31504	0.919171
ANKLE1	6.69932	2.93303	-0.969092
ANKRD13A	8.83837	17.6738	0.924525
ANKRD13D	17.0327	10.2021	-0.68685
ANKRD19P	10.6371	21.968	0.980897
ANKRD33B	2.64593	4.74725	0.656585
ANKRD36BP1	0.713712	2.74922	1.12947
ANKRD37	1.05491	3.22684	1.0405
ANKRD54	13.6703	8.72453	-0.593195
ANP32B	148.314	94.0472	-0.651633
ANTXR2	1.26452	3.07608	0.84798
ANXA10	1.81711	0.639632	-0.780844
AP1S2	9.86226	15.4596	0.599605
AP1S3	39.3823	63.1932	0.668699
APBB3	9.82404	6.08407	-0.61159
APITD1-CORT	6.81855	3.22148	-0.889154
APOA1BP	109.082	67.5151	-0.684083
APOBEC3F	5.12333	2.67689	-0.73583
APOBEC3G	1.74934	0.169822	-1.2328
APOBEC3H	2.2877	0.967535	-0.740688
APOC1	0	2.89507	1.96165
APTX	29.5735	18.3137	-0.662657
AQP3	8.22301	12.9887	0.600949
AREG	3.37345	5.99753	0.678074
ARFRP1	12.3085	5.52227	-1.0289
ARHGAP11B	1.16582	3.19141	0.952519
ARHGAP29	38.6891	68.3773	0.805722
ARHGAP40	0.298848	1.11732	0.705007
ARHGAP5-AS1	0.902511	2.20857	0.754026
ARHGEF19	29.8155	16.7556	-0.795379
ARID2	4.50565	7.63528	0.649329
ARL14EPL	3.87826	6.44405	0.609721
ARL17A	0.482521	1.26558	0.611828
ARL3	13.8139	8.03844	-0.712806
ARMC4	3.1732	1.27336	-0.876325
ARMC8	5.96173	9.55307	0.600145
ARRDC3	8.37889	15.6633	0.829185
ARRDC4	1.43178	4.4382	1.16111
ARSD	2.381	0.971126	-0.77843
ARSJ	0.654694	1.6242	0.665312
ARSK	2.20634	5.28877	0.971852
ASAH2B	0.383464	3.232	1.61305
ASB13	10.6944	6.64802	-0.612657
ASCC3	10.3438	16.2223	0.60237
ASGR1	0.816112	2.04177	0.74406
ASNA1	106.955	65.8263	-0.691942
ASNS	80.3768	43.9101	-0.857576
ASTN2	5.72643	2.90887	-0.783091
ASXL2	2.21008	3.97893	0.633226
ATAD3A	50.4828	30.5204	-0.707805
ATE1	4.89452	9.52257	0.83604
ATF3	9.28804	27.2935	1.4595
ATF4	323.432	192.617	-0.744707
ATF7IP2	2.91814	1.2294	-0.813514
ATG4A	5.49111	11.2864	0.920521
ATG9A	2.88076	9.89828	1.48969
ATP13A3	44.3467	69.2003	0.630481
ATP1A1OS	4.63202	7.52431	0.59793
ATP2A3	8.42388	4.43555	-0.793894
ATP2C2	4.64427	2.704	-0.607703
ATP5D	169.237	105.535	-0.676221
ATP5H	355.273	230.882	-0.619592
ATP5J2-PTCD1	0.00115993	3.30452	2.10418
ATP5S	0.596468	1.40533	0.591354
ATP6AP1L	3.20228	1.38036	-0.819993
ATPIF1	150.998	99.836	-0.592045
ATXN7	3.98643	6.87027	0.658407
AUH	11.907	7.33927	-0.630155
AURKA	54.649	34.5192	-0.647757
AURKAIP1	160.806	91.7499	-0.802844
AX721128	5.70674	2.457	-0.956091
AX746775	0.681399	1.89236	0.782585
AX746851	4.69231	11.0236	1.07878
AX746880	2.5842	1.29439	-0.643541
AX747067	0.458045	1.6191	0.845036
AX747114	5.70138	1.23727	-1.58272
AX747123	6.1555	2.26565	-1.13168
AX747132	2.36396	0	-1.75016
AX747192	1.21854	0.138055	-0.96304
AX747325	1.76811	3.21431	0.606395
AX747480	1.44361	0.288429	-0.923401
AX747517	3.93758	8.87875	1.00052
AX747537	39.1457	20.8572	-0.877138
AX747741	0.809057	2.07432	0.765029
AX747742	0.558628	2.27837	1.0727
AX747770	2.00969	3.61366	0.616297
AX747819	0.470199	1.77835	0.918217
AX747838	12.2508	7.66744	-0.612397
AX747853	1.07735	0	-1.05474
AZI1	11.9507	5.27172	-1.0461
B3GALT5	0.255453	1.36526	0.913794
B3GNT4	4.27581	1.86624	-0.880235
B4GALT3	40.4835	25.8174	-0.629369
BAD	53.1962	32.7668	-0.682588
BARD1	4.44945	2.42089	-0.671739
BBS12	1.32157	2.62381	0.642407
BC005905	1.91713	4.30966	0.86407
BC007399	0.752617	2.66033	1.06246
BC008049	2.03301	0.896129	-0.677693
BC010924	1.52799	3.70624	0.896584
BC011243	2.28255	4.82713	0.827969
BC011648	3.39515	0.923138	-1.19245
BC012193	2.14862	0.94921	-0.691831
BC013599	1.27422	0.28872	-0.819433
BC014138	11.5763	6.39377	-0.766325
BC015429	1.25525	2.38914	0.587632
BC015977	0	2.99583	1.9985
BC016015	42.3934	25.9272	-0.688411
BC016361	2.16547	10.0936	1.80924
BC017347	0.623232	1.48343	0.613465
BC017818	0.195712	25.5727	4.474
BC018166	2.69969	7.34021	1.17268
BC018767	0	1.15161	1.10542
BC018887	30.7942	4.06578	-2.64991
BC020644	12.4654	7.17158	-0.72057
BC023568	0.197977	2.86452	1.68969
BC024732	0.614872	3.34367	1.42749
BC030152	0.541114	1.4713	0.681297
BC031657	2.88072	0	-1.95632
BC031864	1.46176	0.361331	-0.854672
BC032899	1.22293	0	-1.15246
BC033061	13.7477	6.89784	-0.90096
BC033949	5.78147	13.6695	1.11315
BC034929	6.25823	1.9634	-1.29236
BC035067	0.89381	2.45557	0.867632
BC037304	0.470102	1.46808	0.747473
BC038541	17.2793	3.91505	-1.89493
BC039424	2.10927	5.0162	0.952277
BC040700	0.830044	2.25694	0.831639
BC042032	0.438827	1.19325	0.608177
BC042033	0.441461	1.20031	0.610175
BC042048	1.1453	0	-1.10118
BC042070	17.0682	9.82376	-0.739251
BC042374	1.55144	0	-1.35131
BC043400	0.901363	3.21677	1.1491
BC043620	6.73103	3.48	-0.787162
BC045725	0.654404	1.77932	0.74842
BC046483	1.54993	0.415478	-0.849168
BC047090	0	1.56394	1.35836
BC047160	8.85595	4.62618	-0.808839
BC048192	0.467526	1.4831	0.758756
BC050399	6.6389	2.80737	-1.00457
BC053935	6.75675	3.00028	-0.955351
BC056407	3.96117	2.15409	-0.653457
BC063788	1.49933	0.000173991	-1.32129
BC064137	2.20421	0.77016	-0.856089
BC065231	13.4109	8.28721	-0.633843
BC069739	10.787	18.0067	0.689311
BC070370	1.30593	0.0217754	-1.17427
BC073899	3.04108	0	-2.01474
BC073928	1.05396	0	-1.03841
BC080653	1.1554	8.31085e-06	-1.10794
BC084558	1.80215	0.771178	-0.661825
BC093903	0	2.89328	1.96099
BC107568	4.49529	8.26835	0.754117
BC112004	0.406278	1.47293	0.81434
BC112270	0	1.05977	1.04248
BC114339	28.7926	43.8995	0.591745
BC121815	0.355318	1.44916	0.853656
BC122864	2.83059	10.0049	1.52251
BC127823	52.0722	28.8659	-0.829457
BC127858	3.89663	0	-2.29179
BC144457	1.2709	0.0206526	-1.15377
BCAT2	46.8607	29.5805	-0.646231
BCL2L15	0.554362	1.81152	0.855029
BCRP3	0.159601	1.08491	0.846357
BDH1	6.93193	2.77127	-1.07262
BDH2	3.91365	1.57653	-0.931366
BGLAP	1.74632	0	-1.4575
BHLHA15	0.357237	3.46986	1.71956
BHLHE40	8.69733	26.0137	1.47803
BIN1	22.8065	13.8022	-0.685539
BIVM-ERCC5	1.23929	0.231273	-0.86289
BLCAP	30.8195	54.091	0.791904
BLOC1S1	57.4221	31.8096	-0.832398
BLOC1S1-RDH5	1.24423	2.73868	0.736306
BLOC1S5-TXNDC5	2.66035	7.9785	1.29449
BMI1	6.08113	17.2205	1.36351
BOD1	29.9292	19.3997	-0.600423
BOLA1	17.3101	8.38741	-0.963837
BPHL	11.074	6.66168	-0.656169
BRAT1	34.8958	21.7057	-0.660764
BRF1	15.9759	10.2173	-0.597758
BRI3BP	10.5555	18.5567	0.759083
BSCL2	13.0464	4.98241	-1.2314
BTBD10	15.7461	25.0265	0.636155
BTBD2	30.9009	17.3948	-0.794297
BTBD7	5.42914	9.08217	0.649108
BTC	1.04317	0.236369	-0.7247
BTG2	21.4989	35.6291	0.703136
BX537481	0.358121	1.57534	0.923151
BX538249	2.96799	1.22915	-0.831912
BX538254	1.11757	0	-1.08241
BX641154	1.05976	2.43134	0.736296
BX647356	1.77145	0	-1.47064
BX647608	9.40396	0.0237319	-3.34522
BX647792	0	1.54913	1.35
BX648073	1.04959	2.90199	0.928875
BX648455	2.8543	0.972339	-0.966561
BZW2	118.529	73.3464	-0.685027
C10orf11	3.63108	1.51892	-0.878543
C10orf111	1.16555	0.176067	-0.880763
C10orf35	28.8424	18.701	-0.599095
C10orf95	0.616601	1.88611	0.836163
C11orf1	24.4006	11.4452	-1.02927
C11orf73	40.4526	25.5952	-0.640297
C11orf84	33.187	21.2638	-0.618748
C11orf95	4.66684	2.70181	-0.614315
C12orf49	12.627	20.0517	0.627475
C14orf119	53.7841	91.2923	0.752453
C14orf79	4.67129	2.41968	-0.729818
C15orf59	1.19505	2.5531	0.694824
C16orf52	9.59158	16.9877	0.764094
C16orf55	6.68311	3.76634	-0.68881
C16orf59	17.7661	10.4462	-0.71326
C16orf74	24.4079	15.083	-0.659741
C17orf100	1.00854	2.74228	0.89777
C17orf58	16.4585	25.2325	0.587423
C17orf61-PLSCR3	0.379811	4.34346	1.9533
C17orf65	2.17589	0	-1.66716
C17orf70	21.0866	13.2018	-0.6371
C18orf56	1.79729	0.814472	-0.62448
C19orf24	66.9352	36.1789	-0.869675
C19orf25	21.8729	11.0506	-0.924536
C19orf40	3.11228	5.6416	0.691592
C19orf48	152.839	98.9972	-0.62146
C19orf53	87.8377	43.7611	-0.988927
C19orf60	25.1048	12.6302	-0.937511
C19orf66	4.39339	2.24619	-0.732445
C19orf70	43.0879	25.5342	-0.73253
C19orf71	2.43236	1.10225	-0.707267
C1QTNF1	2.43036	4.63308	0.715565
C1orf112	22.2322	6.64108	-1.60428
C1orf116	1.89503	4.36835	0.890901
C1orf131	23.8883	15.5069	-0.592395
C1orf210	2.14805	3.97993	0.661666
C1orf213	2.41285	1.03097	-0.748807
C1orf52	22.3671	14.1177	-0.628247
C1orf53	4.35265	1.61382	-1.03409
C1orf54	1.60975	0	-1.38391
C1orf85	24.7845	10.3687	-1.18143
C20orf195	1.28938	0.347891	-0.764254
C20orf27	83.6195	51.228	-0.696167
C21orf33	36.2063	19.1829	-0.882412
C21orf58	1.18672	0.430043	-0.61271
C21orf89	1.13873	0	-1.09675
C21orf91	3.74163	6.52566	0.666436
C22orf23	2.86095	1.52197	-0.614405
C2CD2	5.76338	9.70642	0.66266
C2orf70	3.06711	6.55329	0.8931
C2orf76	13.9208	8.16765	-0.7027
C3orf35	1.12735	2.9421	0.889907
C4orf32	7.56604	15.4826	0.944244
C4orf42	0.533539	2.14888	1.03797
C4orf48	15.7944	9.56741	-0.668356
C5orf34	4.47338	2.18024	-0.783298
C6orf1	19.513	8.69944	-1.08056
C6orf52	1.77524	6.11656	1.35857
C6orf62	59.4418	34.87	-0.752769
C6orf99	2.17347	4.13668	0.694775
C7orf10	2.44234	5.05067	0.813705
C7orf25	1.08328	4.17097	1.31158
C7orf49	20.2642	10.2657	-0.916491
C7orf55-LUC7L2	23.2894	13.931	-0.702016
C8orf44-SGK3	0	2.03394	1.60119
C8orf58	5.18634	8.32237	0.59161
C8orf59	109.129	69.5629	-0.642207
C9orf116	16.254	9.32051	-0.741419
C9orf169	6.04041	1.93221	-1.26367
C9orf41	4.53897	11.005	1.11595
C9orf89	28.011	17.0391	-0.685473
CABC1	1.42328	0.52732	-0.665959
CABIN1	25.2645	12.3286	-0.978584
CACNA1H	10.121	6.38254	-0.591092
CACYBP	68.5613	43.6414	-0.639901
CARS	44.2034	16.6931	-1.35324
CASD1	1.77138	3.25356	0.618068
CASZ1	0.86136	1.84467	0.611905
CBL	5.26305	9.35332	0.725156
CBWD3	7.64968	4.46569	-0.662244
CBWD6	2.41793	4.56286	0.702704
CBY1	24.5905	10.5068	-1.15312
CC2D1A	15.8292	8.81042	-0.778579
CCAT1	0.653002	2.66335	1.14808
CCBL1	4.33837	2.40209	-0.649981
CCDC103	0.783598	1.75339	0.626416
CCDC107	4.03632	1.08409	-1.27295
CCDC114	1.27217	0.317469	-0.786301
CCDC124	132.55	82.063	-0.685102
CCDC132	3.25843	5.83093	0.68176
CCDC138	5.90075	3.57667	-0.592455
CCDC159	0.717157	1.7859	0.698122
CCDC176	0.474897	1.38352	0.69248
CCDC18	3.25472	1.64331	-0.686719
CCDC28B	3.4781	1.16375	-1.04935
CCDC40	1.67644	0.725986	-0.632896
CCDC51	26.8371	17.2336	-0.610405
CCDC74A	8.7283	5.19289	-0.651575
CCDC85B	27.7714	15.9242	-0.765548
CCDC88A	2.69091	4.86458	0.668051
CCDC92	2.47827	1.17561	-0.676951
CCDC94	24.8182	12.4309	-0.942832
CCK	1.40368	0	-1.26524
CCNB1	133.018	85.6681	-0.628851
CCNB1IP1	42.7153	90.9115	1.07211
CCND1	161.728	306.789	0.919479
CCNE1	30.8713	17.2578	-0.803741
CCNYL1	6.59098	11.5277	0.722765
CCRN4L	7.49361	17.4866	1.12203
CCS	13.5338	6.02739	-1.04835
CCSER2	3.70655	6.14008	0.601269
CD320	64.0785	41.9193	-0.600555
CD33	2.86753	1.49938	-0.629841
CD68	1.6191	3.8673	0.894049
CD70	2.44167	1.10649	-0.708268
CD79B	2.06285	0.749025	-0.808323
CDA	27.5667	17.7177	-0.609934
CDC20	204.863	132.028	-0.62996
CDC25C	12.7253	6.57176	-0.85814
CDC2L1	9.04531	15.8086	0.742677
CDCA3	36.8447	19.7682	-0.865712
CDCP1	65.9941	106.153	0.677563
CDH2	1.08441	0.0737108	-0.957035
CDK13	5.93497	9.5814	0.609568
CDK2AP2	49.8659	30.6971	-0.68235
CDK5	32.7664	16.7722	-0.92597
CDK5R1	1.21486	4.77534	1.38269
CDKN1A	213.676	436.877	1.02837
CDKN2C	4.16999	1.72771	-0.922471
CDON	3.11985	1.50947	-0.71521
CDRT4	3.46968	0.000465105	-2.1595
CDT1	38.6039	25.2138	-0.595316
CDX2	7.59303	4.60184	-0.617266
CECR6	0.420106	1.35601	0.730346
CELF5	1.53334	0.636337	-0.63057
CEMP1	9.48631	5.65653	-0.655665
CEND1	1.08415	0.184242	-0.815495
CENPB	28.3692	16.4427	-0.751681
CENPJ	6.46494	2.39144	-1.13823
CENPM	28.5958	16.2057	-0.782504
CEP104	4.66364	2.45858	-0.711548
CEP112	1.08113	2.6233	0.799934
CEP63	3.91196	2.05262	-0.686252
CEP70	11.8764	7.05648	-0.676512
CEP72	3.82274	6.75278	0.684862
CEP76	7.26112	4.19551	-0.669072
CES2	8.60721	4.65337	-0.765006
CES3	1.83819	0.719238	-0.723199
CETN4P	0	1.20567	1.14122
CFD	18.8816	9.10869	-0.975838
CFLAR	8.28172	22.6109	1.34699
CGB2	1.01388	0	-1.00998
CGB5	1.70467	0	-1.43545
CGB8	2.53169	0.764844	-1.00082
CGREF1	2.93319	0.910959	-1.0414
CGRRF1	8.69307	5.39628	-0.599721
CHAC1	9.07041	3.3275	-1.21852
CHCHD10	128.858	84.6255	-0.600822
CHCHD4	24.5906	15.0796	-0.670382
CHCHD5	25.0581	15.9176	-0.623206
CHCHD6	29.5642	18.0101	-0.685081
CHD9	2.55899	5.73013	0.919167
CHMP2A	91.318	58.6909	-0.629101
CHMP4A	10.4425	3.9855	-1.19859
CHMP6	13.9228	4.36812	-1.47503
CHPT1	7.5343	13.2665	0.741287
CHST15	14.2141	29.0649	0.982666
CHST4	0.612988	1.52793	0.648223
CHST6	3.46361	5.96971	0.642888
CILP2	4.98966	2.6193	-0.726762
CINP	25.8241	13.6961	-0.868095
CISD3	13.2611	5.38673	-1.15894
CITED4	0.536626	1.45911	0.67837
CKAP4	41.0921	26.6572	-0.605894
CKLF-CMTM1	1.21923	0	-1.15006
CLCF1	7.17159	12.4701	0.721067
CLCN6	3.76828	6.30018	0.614463
CLDN1	1.03166	0.165011	-0.802315
CLDN12	5.4429	13.5419	1.17444
CLDN23	2.57825	1.37161	-0.593387
CLEC18B	1.1664	0.368598	-0.662598
CLIC3	5.65651	3.41778	-0.591444
CLIP4	6.30936	12.4749	0.882456
CLTCL1	3.16797	1.34092	-0.832271
CLYBL	7.05649	3.07038	-0.984987
CMPK2	1.7706	0.476367	-0.908146
CNN2	121.465	73.2036	-0.722807
CNPY2	60.4946	35.3469	-0.758625
CNPY3	36.8424	21.5069	-0.749632
CNST	3.22182	6.88715	0.90164
CNTLN	2.08431	0.85917	-0.730289
CNTNAP3B	2.62624	1.20494	-0.717735
COA1	74.3048	48.0552	-0.618335
COASY	55.9012	33.1194	-0.737867
COL17A1	2.13417	0.223998	-1.35648
COL4A2	1.46863	0.399335	-0.818969
COL6A2	31.3853	19.2569	-0.676929
COL9A3	23.7477	13.2815	-0.793145
COMMD4	91.8954	58.8119	-0.635175
COQ4	16.6752	8.30866	-0.925083
CORO2B	1.51097	3.42374	0.81702
CORO6	3.51546	1.80861	-0.685018
CORT	1.14036	0	-1.09785
CPA4	21.5104	62.5917	1.49825
CPSF3L	48.0163	29.3065	-0.693636
CPT1B	7.45612	4.30098	-0.673738
CR749689	1.75116	0.681878	-0.709967
CR749695	103.884	38.7728	-1.39894
CRAMP1L	4.02703	6.66362	0.60832
CRAT	6.06606	3.02768	-0.810955
CRELD1	4.77151	2.60231	-0.680025
CRIP1	254.292	150.103	-0.756616
CRKL	12.1975	26.8485	1.07733
CRLF1	18.1037	11.4748	-0.614835
CROCCP2	9.83893	15.2835	0.587185
CRY1	7.14186	11.7903	0.65162
CRYGS	0.600916	2.0414	0.925838
CRYL1	7.41151	2.65831	-1.20119
CSNK2A3	1.28612	0	-1.1929
CSNK2B	0	2.6374	1.86291
CSPG5	2.61017	0.392568	-1.37432
CSRNP1	6.3681	11.916	0.809793
CSRP2BP	6.44252	2.68389	-1.01456
CTF1	1.33901	0.18219	-0.984437
CTXN1	14.864	8.73184	-0.704972
CUEDC2	95.8558	51.3317	-0.888153
CWF19L1	25.3006	16.425	-0.593939
CXCR4	0	1.08468	1.05983
CXXC1	33.8608	22.1484	-0.590692
CYB5A	31.74	13.9725	-1.12874
CYB5R1	11.5427	7.28126	-0.598921
CYLD	2.07711	3.94778	0.685207
CYP2D7P1	0.952496	2.13691	0.684023
CYP39A1	1.03611	0.281709	-0.667745
CYP4F11	4.97541	10.6542	0.963735
CYS1	1.56431	0.531688	-0.743448
CYTH1	13.167	8.08618	-0.640788
D28408	0	951.932	9.89623
D2HGDH	7.13938	4.38004	-0.597301
DAAM1	2.82989	5.38682	0.737794
DACT1	0.438632	1.61348	0.861276
DAK	18.6791	11.8301	-0.617131
DANCR	79.8519	44.0645	-0.84329
DBF4	14.3842	8.85579	-0.642409
DBNL	27.5308	17.0836	-0.657841
DCAF16	10.8181	17.4996	0.646498
DCN	1.12096	0	-1.08472
DDAH1	12.9623	22.5801	0.756036
DDIT3	15.8735	24.9423	0.620545
DDX11-AS1	1.18041	0.145892	-0.928128
DDX11L2	2.54875	1.27662	-0.640417
DDX49	45.3544	29.728	-0.593152
DDX54	38.4834	24.1038	-0.65334
DECR2	7.12542	3.70422	-0.788487
DEF6	16.2576	10.4518	-0.591655
DENND2C	0.110364	1.49414	1.16751
DENND5B-AS1	1.03754	0	-1.02683
DEPDC1	16.4145	10.563	-0.590774
DGAT2	3.80012	2.14557	-0.609747
DGCR11	1.95297	0.929298	-0.614091
DGCR14	5.60699	3.31886	-0.613343
DGCR6	7.55347	4.4859	-0.640782
DGCR6L	32.0179	18.4586	-0.762839
DHDH	1.10316	2.69957	0.814799
DHPS	55.7675	36.2019	-0.60969
DHRS1	7.58254	4.57138	-0.623369
DHRS11	5.74452	2.09533	-1.12362
DHRS13	1.93962	0.930173	-0.606899
DHRS2	2.1438	4.8804	0.903403
DHRS4L2	20.1273	9.4947	-1.00945
DICER1-AS1	2.55447	0.692209	-1.07073
DIMT1	30.8773	50.8059	0.700587
DIRAS3	1.18592	2.93584	0.848429
DJ031144	0	2.76416	1.91233
DKFZP686I15217	0.570865	1.9408	0.904648
DKFZp434K1323	2.07659	0	-1.62133
DKFZp547H118	2.23698	1.02691	-0.675366
DKFZp547K2416	12.0642	4.87054	-1.15405
DKFZp586E1322	2.94844	0.00652973	-1.97189
DKFZp686D16130	1.61936	4.33381	1.02595
DKFZp686G1344	3.36598	1.52535	-0.789822
DKFZp686J1569	7.80813	3.87383	-0.85378
DKFZp686M11215	1.69673	0.5775	-0.773571
DKFZp686N1631	1.03808	3.76336	1.22477
DKK1	127.504	209.577	0.712535
DL491527	0	250.962	7.97706
DLG4	6.31253	3.42929	-0.723294
DMAP1	19.8892	7.99093	-1.21621
DMTF1	7.07774	12.5404	0.745246
DNAJA1	190.054	124.716	-0.603814
DNAJC21	7.52134	11.9104	0.599382
DNASE1	1.56519	0.647637	-0.638667
DNASE1L1	5.75462	1.98091	-1.18012
DNASE2	23.3282	10.7842	-1.04578
DNMBP-AS1	0.803735	2.07615	0.770138
DNPH1	92.0332	58.9184	-0.634746
DOCK6	10.5462	6.45193	-0.631732
DOK3	3.88452	1.15934	-1.17762
DPEP1	0.143215	1.16844	0.923562
DPF1	3.75273	1.52349	-0.913338
DQ515899	4.81738	10.5517	0.989664
DQ574852	16.1289	28.7154	0.794778
DQ577440	2.90759	4.88336	0.590361
DQ577731	1.17534	0.0045349	-1.11471
DQ581677	5.58078	0	-2.71826
DQ582201	35341.2	14864.9	-1.24939
DQ583960	624.763	0	-9.28947
DQ588114	3.22426	1.35825	-0.840982
DQ591785	0.109019	1.33394	1.07348
DQ595103	2.10372	4.21486	0.74863
DQ599872	8.90221	0	-3.30775
DTX2P1-UPK3BP1-PMS2P11	0.299899	1.5302	0.960853
DUOX1	3.15816	5.38082	0.617796
DUSP1	5.50075	9.38528	0.675862
DUSP10	2.05672	0.82238	-0.746161
DUSP13	0.274657	1.8671	1.16948
DUSP23	33.8847	17.1291	-0.94429
DUSP5	66.8197	187.783	1.47695
DUSP7	10.0068	19.0117	0.862443
DYNLL1-AS1	4.28058	2.3593	-0.652536
E10222	54.0645	87.5908	0.686034
E2F1	18.2829	10.2854	-0.772864
EAF2	2.83152	1.15378	-0.831047
ECH1	61.1079	38.42	-0.655849
ECHDC2	5.62327	2.53724	-0.904919
ECHDC3	5.12172	2.74861	-0.707581
EDEM2	19.9201	12.1224	-0.672852
EDEM3	3.26149	5.68788	0.650193
EDF1	233.921	153.207	-0.60731
EEF1B2	641.265	423.171	-0.598522
EFCAB11	11.9337	4.85916	-1.14237
EFCAB7	3.73357	1.60944	-0.859188
EGFR	2.71031	4.98498	0.689806
EGR1	11.42	29.8648	1.3133
EGR3	0.159826	1.08665	0.847281
EHD4	28.5467	43.9852	0.606453
EIF1B	46.1193	71.4713	0.621092
EIF4A2	211.577	129.897	-0.699555
EIF4E2	77.9421	45.2499	-0.771343
EIF4EBP1	108.379	60.1314	-0.83935
EIF4G2	281.284	166.281	-0.754876
ELK3	13.3019	25.0716	0.866272
ELK4	3.61003	8.39044	1.02642
ELL2	4.60275	10.2607	1.00709
ELMO3	12.9752	7.88119	-0.654047
ELMOD1	1.71004	0.738786	-0.640233
ELOVL6	21.7057	42.1208	0.925332
EMC6	37.3153	23.5238	-0.643738
EME2	1.82856	3.59385	0.699636
EMILIN1	0.268637	1.07917	0.712731
EMP1	36.7197	72.95	0.971233
EMR2	2.39665	4.46624	0.686436
ENKD1	11.4856	4.17148	-1.27161
ENPP1	1.85889	0.854807	-0.624186
ENPP5	0.933727	2.40261	0.815259
ENY2	33.5212	19.8397	-0.728147
EOGT	3.96161	6.68696	0.631605
EOMES	0.741895	2.13048	0.845727
EPAS1	12.0832	18.8534	0.601669
EPB41L4A-AS1	15.6808	33.0436	1.0292
EPC1	4.95274	8.01499	0.598771
EPHA10	1.86205	0.787661	-0.678975
EPN1	44.2822	27.15	-0.685813
ERI3	58.5178	34.3574	-0.75131
ERICH1	8.54252	5.04773	-0.657977
ERICH2	0	1.30163	1.20266
ERRFI1	144.604	240.945	0.732627
ERV3-1	1.11179	0.174044	-0.846979
ERVK13-1	1.43328	0.430218	-0.766671
ESAM	7.05086	11.4204	0.625494
ESRG	0.939836	2.09916	0.675943
ETFB	93.7554	53.0747	-0.809253
ETNK2	15.4471	9.76107	-0.61201
ETS1	3.23838	9.78017	1.3468
EVPL	12.0564	7.16387	-0.677432
EXD3	5.34039	3.14463	-0.613328
F10	3.83791	1.00316	-1.27211
F3	27.7157	61.6742	1.12603
FABP5	535.205	301.45	-0.826088
FABP6	1.50134	2.83426	0.616249
FAH	14.4269	6.09036	-1.12152
FAHD2A	17.0644	7.4915	-1.08906
FAHD2B	7.8762	4.23335	-0.762207
FAHD2CP	3.84776	1.60951	-0.893539
FAIM	11.6198	7.09984	-0.639719
FAM124A	1.23609	2.4544	0.62746
FAM126B	1.03034	2.08634	0.604177
FAM151A	5.0734	2.54907	-0.775063
FAM168A	3.91194	7.43331	0.779805
FAM173A	13.3199	8.46959	-0.596647
FAM174A	8.28099	4.86149	-0.663011
FAM188B	1.2306	2.64385	0.708032
FAM189A2	0.824598	2.49558	0.937953
FAM209B	1.20371	0	-1.13994
FAM20C	10.4837	5.72669	-0.771615
FAM213A	2.87519	1.48904	-0.638678
FAM213B	12.6551	7.78122	-0.636945
FAM219A	7.75412	3.99453	-0.809612
FAM21C	7.05448	3.77952	-0.752926
FAM222A-AS1	4.44164	7.95261	0.718267
FAM229A	1.15039	0	-1.1046
FAM24B	5.66481	9.62656	0.673039
FAM25A	1.09901	0	-1.06971
FAM26D	0	1.31231	1.20933
FAM3A	3.82486	1.67661	-0.850081
FAM64A	37.6537	23.2371	-0.673386
FAM83D	37.7956	24.4203	-0.60991
FAM83G	7.43776	14.628	0.889201
FANK1	1.83181	0.377055	-1.04014
FBXL8	1.58862	0	-1.37218
FBXO2	49.8561	32.5695	-0.599268
FBXO22	11.2484	17.5482	0.598685
FBXO22-AS1	42.4361	69.8332	0.705531
FBXO36	1.92981	0.512303	-0.954061
FBXO4	4.7841	9.55293	0.867479
FBXW9	6.5298	3.81625	-0.6447
FCHO1	11.5739	6.86451	-0.677
FECH	6.69878	4.03838	-0.61167
FEN1	99.9508	66.164	-0.587892
FEZ1	2.2183	0.341009	-1.26298
FEZ2	8.75099	15.5015	0.758978
FGD3	5.40084	2.22965	-0.986883
FGD6	2.22765	5.49197	1.00817
FGF18	2.09437	0.449585	-1.09401
FGFBP3	1.24956	0.339766	-0.747662
FGFRL1	24.2111	15.4508	-0.615902
FHL2	71.0044	109.663	0.620014
FICD	0.540229	1.65253	0.784224
FITM2	3.06691	7.64408	1.08778
FKBP14	4.11369	7.24152	0.688545
FKBP4	112.299	74.5184	-0.585235
FKSG56	6.65054	1.00454	-1.93229
FLJ00322	0.413716	1.40086	0.764059
FLJ20021	16.5509	10.1474	-0.654838
FLJ23867	0.0139808	2.08525	1.60536
FLJ38668	0	2.1667	1.66298
FLJ39739	5.38986	12.8225	1.11316
FLJ43663	1.0774	2.13326	0.592887
FLNC	12.5133	20.2721	0.654578
FLOT2	27.2134	16.2967	-0.705884
FLT3LG	2.49151	1.22871	-0.647642
FLVCR1-AS1	8.08953	3.90244	-0.890706
FN1	16.275	9.4171	-0.729731
FN3K	4.28611	1.55134	-1.05095
FN3KRP	27.7578	17.2281	-0.657789
FNDC8	1.86033	0.459849	-0.970362
FNIP1	0.00594027	4.25035	2.38387
FOLR1	4.15871	2.117	-0.72685
FOS	2.98048	5.21442	0.642678
FOSB	0.656219	1.68642	0.697791
FOSL2	9.04604	20.2941	1.08383
FOXD1	7.99019	16.1652	0.933063
FOXM1	51.0578	30.5984	-0.720264
FOXO3	6.61008	13.3518	0.915243
FOXO4	1.81782	3.23819	0.588865
FOXP2	0.112864	1.02648	0.864697
FOXRED1	15.8439	9.73673	-0.649668
FSCN2	0.266667	1.90199	1.19601
FUOM	13.1069	3.62126	-1.61004
FUT11	4.63869	9.32498	0.872708
FUZ	1.78083	0.741432	-0.675242
FW339974	1.10304	0.118068	-0.911468
FXYD2	1.52835	0	-1.3382
FXYD3	4.26227	2.1791	-0.727065
FXYD6	2.56876	0.831499	-0.962399
FYN	5.53455	2.6645	-0.834471
GABARAP	214.77	141.44	-0.59914
GADD45GIP1	64.8407	37.5799	-0.77113
GALE	46.9935	29.974	-0.631782
GALK1	19.4731	9.76181	-0.92781
GALNT12	9.71569	4.75521	-0.896784
GALNT9	1.70491	0.378574	-0.972403
GAMT	53.6395	31.5496	-0.747303
GAN	1.63785	4.51533	1.06408
GANC	1.89165	3.96651	0.780341
GARS	90.9842	55.8055	-0.695355
GAS2L1	23.0705	12.691	-0.814037
GAS5	220.124	654.163	1.56699
GAS6-AS1	2.61489	0.46987	-1.29826
GAS8	5.60792	3.23817	-0.640757
GATA2	15.232	7.55867	-0.923379
GATA6	1.46451	3.45972	0.855654
GATSL3	3.6615	0.44119	-1.69353
GBA	13.5164	7.22135	-0.82024
GCAT	39.3855	22.9325	-0.754864
GCHFR	6.3472	3.15262	-0.823173
GCSHP3	4.12188	1.31853	-1.14346
GDF11	5.34568	2.64521	-0.799774
GGCT	56.9709	34.3743	-0.712626
GGNBP1	0	1.07276	1.05155
GH1	0	1.38647	1.25488
GIPC1	89.8466	50.4867	-0.819232
GJA3	3.67438	7.35898	0.838552
GJB3	21.3757	45.5554	1.05702
GJC1	10.1114	17.2145	0.713039
GKAP1	1.79977	0.705878	-0.714796
GLB1	20.6032	10.7106	-0.88343
GLB1L	1.49301	0.372548	-0.86103
GLE1	15.9546	10.0747	-0.614411
GLI4	8.97858	5.11022	-0.70761
GLIPR1	1.15678	0.362113	-0.663031
GLTPD1	8.09075	4.96328	-0.608293
GLTSCR2	73.8331	40.1369	-0.863243
GMCL1	4.21791	8.47697	0.860954
GMDS	12.5438	4.89914	-1.19905
GMPPB	17.2918	9.19287	-0.843634
GNAQ	8.54704	15.705	0.807157
GNB1L	4.94984	9.48151	0.816924
GNG7	4.10183	1.46055	-1.05203
GNMT	0	1.21747	1.14891
GNRHR2	13.073	6.84241	-0.843566
GOLT1A	3.73571	13.3188	1.59626
GP1BA	0.772701	2.05726	0.78629
GPD1	0.490453	1.39497	0.684256
GPM6A	1.81757	0.737323	-0.697584
GPR110	22.793	34.9051	0.59365
GPR143	1.96567	0.17816	-1.33182
GPR160	6.60893	12.0868	0.782349
GPR39	1.27828	2.76017	0.722853
GPR63	1.64581	3.43631	0.745651
GPR87	4.59994	11.0954	1.11098
GPR89C	0.125414	1.05174	0.866394
GPR98	1.01824	0.217146	-0.729594
GPRC5A	81.9317	138.884	0.754235
GPRIN1	9.16835	5.2942	-0.691991
GPT2	13.7558	8.65628	-0.611745
GRAMD1C	1.73177	4.02495	0.879275
GRB14	2.71683	0.351902	-1.45908
GRK4	0.718535	1.67465	0.638171
GRK6	39.2646	19.9907	-0.939763
GSDMD	34.5841	21.9679	-0.631612
GSTZ1	12.8769	5.72431	-1.04523
GTF2IRD2	4.35321	2.46853	-0.626081
GTPBP1	7.34265	12.0347	0.64378
GTSE1	30.1938	18.1324	-0.705243
H19	2.63327	1.09613	-0.793539
H2AFX	151.011	98.0646	-0.617734
H2AFY2	24.1443	13.2381	-0.820475
HACL1	9.85193	5.59457	-0.718601
HAGH	21.8488	13.1509	-0.691224
HAGHL	9.74981	5.14334	-0.807217
HAS3	11.7979	20.9731	0.779829
HAUS1	36.1791	17.7299	-0.989149
HAUS8	18.8467	9.73845	-0.886114
HBE1	85.3311	51.5799	-0.715368
HBEGF	5.02051	12.2293	1.13578
HBG2	7.09141	2.16398	-1.35465
HCFC1R1	55.301	30.22	-0.850691
HDAC11	7.19564	4.2728	-0.636287
HDAC8	13.291	6.70209	-0.891788
HDGFRP2	34.6716	21.1704	-0.686145
HDHD2	10.169	5.92583	-0.689442
HEATR3	7.35683	12.699	0.713038
HEATR8-TTC4	2.0885	0	-1.62691
HEBP1	29.9673	18.1364	-0.694426
HECTD3	16.5559	10.6822	-0.587654
HERC3	0.992838	2.73365	0.905762
HESX1	1.00081	0	-1.00058
HEXDC	11.2325	4.28666	-1.21029
HFE	13.685	6.17855	-1.03258
HHLA3	9.62613	5.57799	-0.691898
HIF1A	17.5898	30.4373	0.757965
HILPDA	7.45949	15.3354	0.949359
HINT2	24.4622	13.761	-0.786567
HIST1H1C	20.1869	10.2915	-0.907935
HIST1H2AC	5.66849	12.9695	1.06685
HIST1H2AD	1.20796	0	-1.14271
HIST1H2AG	0	2.55676	1.83056
HIST1H3F	2.87481	1.56464	-0.595368
HIST1H4A	0	1.41558	1.27237
HIST1H4B	0	1.53648	1.34283
HIST1H4C	0	1.29344	1.19751
HIST1H4D	0	1.45371	1.29496
HIST1H4E	0	1.3794	1.2506
HIST2H2AC	0.776533	3.16688	1.2299
HIST2H2BF	1.26583	0	-1.18004
HIST3H2A	13.2489	6.86136	-0.858
HIVEP2	0.727977	2.09256	0.839718
HIVEP3	3.35437	1.54307	-0.775889
HK2	7.66742	16.1635	0.985669
HLA-DQB1	1.89055	3.51281	0.642683
HM13-AS1	0	1.75454	1.46181
HMG20B	52.8025	29.1214	-0.836884
HMGB3	41.405	26.5477	-0.622302
HNF4G	0.355081	1.15456	0.669016
HNRNPA1L2	6.09498	11.5936	0.827824
HOMEZ	4.90679	2.88066	-0.606072
HOTAIRM1	6.68274	4.08962	-0.594062
HOXA-AS4	3.0392	5.23383	0.626049
HOXA1	1.00682	2.24597	0.693735
HOXA3	1.03252	0.350929	-0.589321
HOXA6	0	2.17398	1.66629
HOXC13	4.30192	2.31509	-0.677467
HOXC4	0.401078	1.27232	0.697629
HOXC5	0.155114	1.02342	0.80876
HP07349	2.3296	0	-1.73535
HP08874	1.20146	3.26672	0.954667
HRCT1	0.258236	1.4043	0.934214
HRK	1.80765	0.819179	-0.626073
HS1BP3	9.47156	5.83407	-0.615659
HSD17B7	15.5805	25.8512	0.695499
HSD17B7P2	2.6724	6.49395	1.029
HSPB1	509.168	242.992	-1.06414
HSPB11	106.301	68.4411	-0.627805
HSPB2-C11orf52	1.62253	3.4091	0.749525
HSPB8	4.25174	7.85542	0.753765
HSPE1	476.638	294.106	-0.694684
HSPE1-MOB4	1.42144	0	-1.27587
HTATSF1	29.8034	19.1658	-0.611179
HYI	4.89033	9.57503	0.844242
HYLS1	17.8707	10.0762	-0.768682
ICA1	4.68997	2.40765	-0.739645
ID1	272.164	166.15	-0.708626
ID3	105.283	52.5593	-0.988702
IDH2	18.38	10.6568	-0.73339
IDI1	85.3395	142.071	0.728638
IDI2	2.52838	1.14573	-0.717537
IDI2-AS1	1.33488	3.62125	0.984933
IER5L	14.0504	6.72311	-0.962548
IFI35	8.91545	4.04026	-0.97618
IFI6	15.3388	9.77651	-0.60041
IFITM1	3.33519	1.51138	-0.787615
IFNE	2.91747	1.4613	-0.670502
IFT172	2.32819	4.30833	0.67352
IFT27	9.38817	5.33189	-0.714235
IFT43	23.3613	13.8455	-0.714567
IGFBP2	104.179	68.4703	-0.598383
IKBKG	10.9937	6.80994	-0.618898
IL10RB-AS1	0	1.87636	1.52424
IL12A	1.73057	4.06385	0.891033
IL6R	1.16158	3.97403	1.20233
IL6ST	5.41865	9.08087	0.651277
ILF3-AS1	7.59379	4.27711	-0.703546
ILVBL	33.8542	16.8285	-0.967148
IMMP1L	11.8959	19.194	0.647016
IMPA2	14.212	5.00562	-1.34083
ING2	3.95037	1.73232	-0.85741
INO80B-WBP1	2.82327	0.219318	-1.64873
INSIG1	33.505	80.7181	1.24385
INTS9	10.4793	6.46656	-0.620518
IPMK	2.30108	4.08057	0.622052
IPO11-LRRC70	9.93441	5.03404	-0.857679
IQCE	7.45243	4.31301	-0.669835
IQCH-AS1	11.7099	0.297407	-3.29224
IRAK2	2.11303	4.26811	0.758966
IRF9	3.25696	0	-2.08982
IRS2	1.48497	2.85021	0.631709
ISOC2	42.4713	21.4055	-0.956209
ITGA2	11.2035	21.8256	0.903361
ITGA3	78.9315	120.621	0.605552
ITGA6	32.7025	66.7248	1.00683
ITGB3BP	22.2256	13.1613	-0.713761
ITPRIP	4.52742	9.49128	0.924513
ITPRIPL1	4.98273	8.10636	0.606071
JDP2	3.86373	1.20042	-1.14429
JMJD4	5.01624	2.79502	-0.664755
JMJD7-PLA2G4B	2.39396	0.382652	-1.29553
JMJD8	84.7336	52.7311	-0.674103
JUN	4.73835	10.3931	0.989452
KBTBD2	9.16862	19.1183	0.984385
KCNAB2	8.10129	4.98734	-0.604157
KCNE2	1.27722	0.434096	-0.667132
KCNG1	6.92387	3.86024	-0.705178
KCNIP2	2.55987	0.623299	-1.1329
KCNK6	4.32316	7.31562	0.643541
KCTD13	10.796	6.85332	-0.586925
KCTD14	1.57147	6.22638	1.49068
KCTD17	16.3791	7.14997	-1.09249
KDM5B	5.24876	8.65888	0.628287
KHDC1	9.18416	4.58796	-0.865934
KHK	3.46558	1.69145	-0.730466
KIAA0247	3.35141	6.16151	0.718782
KIAA0430	5.10408	8.30936	0.608908
KIAA0895L	9.31901	5.72319	-0.618086
KIAA1033	7.27252	11.4663	0.591632
KIAA1143	8.88429	4.5703	-0.827382
KIAA1328	0.736669	1.68528	0.628751
KIAA1432	5.65623	9.06899	0.597142
KIAA1804	6.43407	10.3188	0.606498
KIAA1919	1.06236	2.16649	0.618588
KIAA1932	0.537516	7.5082	2.46825
KIF15	5.2066	2.6749	-0.756099
KIF20A	25.4617	16.0379	-0.635155
KIF23	38.219	21.549	-0.798489
KIRREL	1.8074	4.59439	0.994747
KLC3	11.1761	6.53002	-0.693323
KLF6	14.6787	24.7496	0.715748
KLHL11	0.370195	1.76153	1.01109
KLK13	1.8228	0	-1.49713
KLK5	0.336769	2.60236	1.43019
KLK6	49.7683	78.1999	0.641572
KLLN	0.29077	1.05418	0.670331
KLRC4	1.86092	0.722839	-0.731691
KLRK1	1.27402	0.192133	-0.931702
KPNA4	11.8868	19.0126	0.635015
KRT13	2.59174	0.635107	-1.1353
KRT18	825.848	527.919	-0.644576
KRT222	3.32162	1.83612	-0.607652
KRTAP2-3	6.21547	23.7403	1.7777
KRTAP3-1	0.482218	4.58892	1.91481
KRTCAP3	27.7738	14.1495	-0.925483
KXD1	77.5231	38.754	-0.982015
LACTB2	14.4707	9.04975	-0.622379
LAMB3	20.7796	38.7902	0.869437
LAMC2	8.16066	14.0459	0.715846
LAMTOR1	93.9081	59.5074	-0.64942
LAMTOR4	132.29	83.3424	-0.660239
LAMTOR5-AS1	0	4.60453	2.48659
LAT	4.27879	1.71045	-0.961675
LATS2	3.30571	6.38396	0.778143
LBX2	2.86751	0.974608	-0.969839
LCMT1	29.041	18.2238	-0.644042
LDLRAD3	9.51291	16.2949	0.718187
LEMD1	1.9285	0.524318	-0.941998
LENG1	8.70789	4.96447	-0.702764
LEPREL2	12.9324	6.1533	-0.961764
LETM2	4.92858	12.1959	1.15433
LFNG	10.8913	6.78387	-0.611348
LGALS3	52.3721	79.7709	0.59775
LHB	1.16207	0	-1.11241
LHPP	10.6	6.67325	-0.596213
LIG1	28.0218	15.5736	-0.80825
LIMA1	51.7145	92.5308	0.827241
LIME1	5.16537	1.0889	-1.56144
LIMK1	25.0327	15.8493	-0.62764
LIMS2	2.47374	0.865498	-0.896931
LIN37	7.06727	2.94145	-1.03335
LIN7B	1.73013	0.47042	-0.892741
LINC00035	1.36133	0	-1.2396
LINC00085	1.13994	2.36799	0.654322
LINC00239	4.30918	1.17165	-1.2897
LINC00470	1.03129	0	-1.0224
LINC00493	96.5418	56.8475	-0.753766
LINC00515	0	1.00454	1.00327
LINC00857	4.91287	7.90605	0.590927
LINC00896	1.96068	0.799689	-0.718181
LINC00920	0.815003	2.58534	0.982138
LINC00938	1.47342	2.938	0.670956
LINC00941	1.27409	4.40917	1.25012
LIPG	2.65665	6.7653	1.08652
LIPH	3.28983	6.23818	0.754707
LIPT2	1.01968	0	-1.01413
LMCD1	3.16623	1.27071	-0.875597
LMF1	6.28223	3.65921	-0.644295
LMO1	0	1.03042	1.02178
LNP1	1.17005	0.132561	-0.93814
LNPEP	0.535039	1.85133	0.893358
LOC100127983	1.1386	0.309588	-0.707554
LOC100128338	11.7213	4.17315	-1.29813
LOC100129858	11.6566	1.82786	-2.16211
LOC100129917	2.2719	0.17769	-1.47417
LOC100130015	3.46232	0.696318	-1.39539
LOC100130950	1.5938	0.709892	-0.601162
LOC100131138	11.1758	6.07672	-0.782864
LOC100132215	0.815093	1.89962	0.67582
LOC100132352	0.898426	2.19858	0.752628
LOC100133957	3.10451	0.703429	-1.26877
LOC100270746	1.56778	0.355234	-0.92198
LOC100287036	0.775617	3.1634	1.22944
LOC100287177	2.13822	1.09016	-0.586333
LOC100288123	0.392615	1.42346	0.799272
LOC100288778	21.0927	13.6075	-0.596857
LOC100288911	0.37127	3.53316	1.725
LOC100289092	6.2821	2.33551	-1.12645
LOC100289361	0.449459	1.22205	0.616377
LOC100499484	0.369137	1.44161	0.834564
LOC100499484-C9ORF174	0.493057	1.3308	0.642558
LOC100505761	7.26756	4.50593	-0.586475
LOC100506385	0.586822	1.59126	0.707513
LOC100506688	0.0928953	1.13665	0.967195
LOC100507173	0	5.63402	2.72988
LOC100507217	13.9014	8.34675	-0.672909
LOC100616530	1.01474	2.09757	0.620543
LOC100630918	1.28196	0.217858	-0.905928
LOC100652768	2.61502	0.761852	-1.03691
LOC100652999	0.938174	2.16833	0.709025
LOC113230	1.41949	0.482458	-0.706712
LOC113386	26.2973	16.5122	-0.640397
LOC150381	2.1847	1.11382	-0.591305
LOC151009	0.106156	1.06597	0.901264
LOC201651	0.358397	1.949	1.11832
LOC202781	3.51443	1.67876	-0.752979
LOC254128	1.62733	0.368917	-0.940564
LOC339047	1.10214	2.35462	0.674291
LOC339524	0	1.10443	1.07343
LOC388553	0	1.36475	1.24169
LOC389765	0.125414	1.02303	0.846062
LOC389906	4.2612	1.0081	-1.38956
LOC391322	0.520129	1.41419	0.667345
LOC439994	0.404	1.92232	1.05757
LOC440028	0.279602	1.01368	0.654139
LOC440434	2.80272	4.79195	0.607019
LOC441461	0	1.45616	1.2964
LOC644656	1.85766	0.84184	-0.633687
LOC645513	1.83227	0	-1.50196
LOC646329	0.290941	4.30091	2.03782
LOC646626	0.280895	1.14564	0.744256
LOC652276	0.566282	1.76978	0.822425
LOC729970	0.257566	1.40065	0.932791
LOC731275	0.217357	1.10816	0.792232
LOC79015	1.08806	0.36217	-0.616259
LOH11CR1I	1.82138	0	-1.4964
LONP1	59.3529	35.5818	-0.722296
LPAR3	6.26349	12.08	0.848628
LPIN1	5.72322	12.3753	0.992344
LRIG2	1.9156	3.80098	0.719535
LRRC23	1.12338	2.33208	0.65006
LRRC3	2.13548	0.812917	-0.790373
LRRC40	9.12106	14.8415	0.646349
LRRC45	16.0912	8.03633	-0.919445
LRRC8B	3.8878	6.57142	0.631377
LTB4R2	0.719859	1.83617	0.721651
LUZP1	5.90316	9.57969	0.615968
LY96	1.15528	0	-1.10788
LYPD3	2.60369	1.23894	-0.686659
LYPD6B	6.02234	3.12915	-0.766105
LYPLAL1	11.5284	7.17005	-0.61679
M55536	12.1577	19.7342	0.656105
MACROD1	15.316	9.53316	-0.631349
MAD1L1	13.1962	8.30333	-0.609682
MAFF	7.48516	15.3304	0.944548
MAFG-AS1	6.49061	3.20884	-0.831661
MAGI1	3.72226	6.48608	0.664732
MAGI3	2.45886	1.23104	-0.632581
MALSU1	65.1199	39.8136	-0.696033
MAMLD1	1.51367	2.78547	0.590679
MAN1A2	4.82435	8.78614	0.748643
MAN2A1	3.57108	6.10975	0.637264
MANEAL	14.7307	9.45226	-0.589767
MANF	108.2	64.8233	-0.730303
MAP3K1	1.62475	3.27659	0.704281
MAP3K10	2.25642	0.829112	-0.832143
MAP3K14-AS1	1.91746	0.372392	-1.08802
MAP4K2	19.6077	11.5191	-0.719055
MAPK6	21.352	33.8339	0.640088
MAPK8	10.0341	20.0719	0.933346
2014-03-02	5.84772	3.09488	-0.741802
2014-03-03	0.789905	2.04408	0.766123
2014-03-08	1.5385	4.81166	1.19498
MARS	102.779	64.2172	-0.670189
MCC	2.73966	5.83872	0.87082
MCEE	2.88238	7.83721	1.18665
MCF2L-AS1	1.01931	0.277155	-0.660929
MCM5	78.8563	46.3886	-0.752867
MCOLN1	10.2248	4.62869	-0.995818
MCOLN3	3.92203	6.61143	0.628914
MCRS1	49.9924	31.7635	-0.638192
MDM1	5.76687	3.00491	-0.756718
MDM2	37.6244	69.2522	0.863032
MED11	11.3225	5.40834	-0.943272
MED16	52.1178	33.2824	-0.631729
MED24	56.2779	36.8626	-0.597204
MED29	12.4285	7.4921	-0.661102
MED4-AS1	9.30552	15.627	0.690111
MEIS3	16.729	10.2719	-0.653377
METRN	30.5153	18.0761	-0.724286
METTL18	2.86766	5.17567	0.675134
METTL6	4.45875	9.00527	0.874117
MEX3D	15.4702	8.99947	-0.719935
MFAP2	59.4911	38.2881	-0.62263
MFI2	16.8715	9.97941	-0.702861
MFNG	1.73247	0	-1.45021
MGMT	11.7227	5.22943	-1.03023
MICAL2	5.0989	8.75218	0.677176
MICALL2	14.0152	8.48493	-0.662716
MID1	13.5192	21.6386	0.640828
MIEN1	80.7649	49.4804	-0.695758
MINOS1-NBL1	0.00116329	5.5281	2.70499
MIOS	9.16254	5.71386	-0.598048
MIR100HG	8.8503	29.2826	1.62025
MIR1307	38.8979	152.298	1.94195
MIR205HG	1.12041	0	-1.08434
MIR22HG	1.33863	3.00285	0.775361
MIR29C	0	1.44546	1.29011
MIR497HG	0.324054	1.32145	0.810064
MISP	28.2523	18.0933	-0.615484
MKL2	1.5523	3.59564	0.848465
MKLN1	7.65798	13.866	0.779917
MLLT11	2.78396	0.409554	-1.42466
MLST8	42.474	27.3208	-0.61829
MMEL1	2.70032	1.36358	-0.646676
MN1	1.78798	0.680338	-0.73047
MND1	20.2743	12.0147	-0.708969
MOB3B	0.563188	1.40375	0.620796
MORC2	13.3846	7.42989	-0.770939
MORC2-AS1	1.72884	0.414787	-0.947703
MOSPD1	32.5683	53.7457	0.705647
MOSPD2	1.65858	3.83256	0.862132
MPC1	22.231	12.5647	-0.776196
MPG	23.3656	10.0685	-1.13838
MPND	6.7434	2.77367	-1.037
MREG	5.61313	9.79323	0.706722
MRPL12	220.954	125.272	-0.813726
MRPL16	66.6494	36.1366	-0.865235
MRPL33	80.4111	132.342	0.711836
MRPL46	39.4714	23.9186	-0.699678
MRPL53	38.9997	23.9323	-0.681973
MRPS18A	57.6822	37.1686	-0.620536
MRPS26	80.3086	47.8256	-0.73577
MRPS34	98.0651	52.9342	-0.877177
MRPS6	78.7626	119.285	0.592672
MSH5-SAPCD1	1.99747	0.763832	-0.765034
MSL2	6.84016	11.4779	0.670424
MSMO1	115.173	205.787	0.831876
MSMP	2.40292	4.35563	0.654283
MSRB1	30.4687	18.436	-0.695186
MSRB2	5.60265	1.82146	-1.2266
MST1P2	6.37631	3.80155	-0.619398
MT1A	1.8378	0	-1.50477
MT1E	425.31	721.712	0.761516
MT1M	0	1.04338	1.03096
MT2A	492.743	1237.79	1.3271
MTERFD3	6.47409	3.59047	-0.703257
MTFR2	11.7779	7.0318	-0.669859
MTG1	9.19295	5.52085	-0.64444
MTHFD2	242.863	156.921	-0.626869
MTL5	4.57665	1.39515	-1.21928
MTMR14	22.1307	11.3877	-0.900907
MTMR9	2.44643	4.23691	0.603615
MTRR	10.0483	15.9434	0.616907
MUS81	18.4535	10.4004	-0.770952
MUSTN1	1.25907	0.0188609	-1.14877
MUTYH	7.13939	4.25555	-0.631079
MYL2	3.76645	1.39181	-0.994813
MYL9	75.831	37.7543	-0.987331
MYLK-AS1	1.3769	0.467974	-0.695255
MYLK2	1.2113	0.103299	-1.00307
MYO5A	3.72943	6.42216	0.650173
MYO9B	24.9074	15.6663	-0.636428
Metazoa_SRP	194.749	121.83	-0.672347
NAA10	68.2382	41.9846	-0.687749
NAAA	7.607	4.43415	-0.663458
NAB1	7.22654	11.427	0.595117
NAB2	17.4972	27.7353	0.635517
NAF1	10.5127	17.3869	0.675448
NAGPA	12.1769	7.31951	-0.663442
NAPA-AS1	0.418207	3.4114	1.63717
NBAS	10.2468	5.76896	-0.732513
NBL1	58.4802	31.329	-0.87958
NBPF10	0.244825	1.35656	0.92074
NCF4	0.163143	1.10772	0.857656
NCK1	10.3115	6.03525	-0.685115
NCOA2	0.925783	2.43568	0.835149
NCOR1	4.31685	9.13232	0.930322
NCOR2	18.3825	11.0742	-0.682819
NDC80	13.5604	8.40459	-0.630613
NDE1	10.2145	16.4752	0.639946
NDOR1	9.90575	6.11581	-0.615989
NDRG1	33.6564	57.6236	0.758361
NDUFA2	95.2692	61.4689	-0.623936
NDUFA8	81.9002	54.2443	-0.58555
NDUFB10	179.685	97.7739	-0.871273
NDUFB7	135.551	78.4464	-0.781386
NDUFB9	370.771	241.926	-0.613898
NDUFS3	133.946	73.6278	-0.854598
NDUFS7	52.9423	30.0907	-0.794934
NDUFS8	85.2764	53.3107	-0.667729
NEIL3	8.66998	5.34677	-0.60749
NES	6.20831	2.01323	-1.25835
NEU3	2.52883	5.31478	0.839545
NFKBID	1.44129	3.42314	0.857426
NIPAL1	1.48223	3.49292	0.856017
NKD2	6.73365	4.1038	-0.599578
NKX1-2	0.754105	2.05043	0.798278
NKX6-1	1.27422	2.8872	0.77336
NME1-NME2	51.7087	33.4488	-0.613586
NME3	28.4846	18.0391	-0.630994
NME4	51.213	32.0266	-0.660782
NME5	2.28007	0.774952	-0.885947
NMRAL1	38.6446	20.3241	-0.894639
NOSIP	106.914	69.4242	-0.615734
NOXA1	2.49719	0.85487	-0.914876
NPB	1.8227	0.619574	-0.801461
NPFF	2.41696	0.657156	-1.044
NPHP1	3.45276	1.34194	-0.926997
NPIPL1	1.66318	0.231512	-1.11272
NPR2	2.81046	4.98387	0.651114
NPTXR	8.03277	4.8378	-0.629744
NPW	20.9281	12.9334	-0.654233
NR1D1	11.0342	21.3335	0.892068
NR1H3	5.25562	2.06004	-1.0316
NR1I3	3.76435	1.06614	-1.20534
NR2F2	22.6464	40.6848	0.817899
NR2F2-AS1	0.226623	1.3002	0.907066
NR4A1	7.30448	11.658	0.608091
NR4A2	3.36312	9.44455	1.25932
NRTN	3.87237	1.75485	-0.82265
NS3BP	1.94832	0.963194	-0.58669
NSUN3	3.8779	7.31857	0.770076
NSUN5P1	18.3044	10.7834	-0.712174
NT5DC3	3.64074	6.06253	0.60583
NT5E	11.0878	24.424	1.07264
NT5M	1.82313	0.383533	-1.02894
NTF4	2.07264	0.996201	-0.622221
NTHL1	39.4454	19.5013	-0.98026
NTSR1	75.0592	45.7639	-0.701728
NUAK2	2.77413	5.5633	0.798278
NUBP2	65.9994	37.4094	-0.802689
NUBPL	2.63518	5.11314	0.749888
NUCB1	30.0748	14.6311	-0.991323
NUDC	141.354	85.669	-0.715895
NUDT16P1	1.65894	3.11412	0.629734
NUDT18	3.57797	1.44955	-0.902191
NUDT3	15.7639	4.05592	-1.72931
NUDT8	7.40863	3.35732	-0.94843
NUPR1	2.05363	0	-1.61053
OBSCN	4.13581	2.29414	-0.640691
ODF2	17.64	11.0754	-0.626326
ODF3B	0.322919	1.3171	0.808595
OGFR	28.7349	17.432	-0.689941
OGT	21.3097	42.8584	0.975181
OLFM1	2.59654	1.22295	-0.694131
OLFM2	10.8717	6.42631	-0.676809
OLFML2B	3.57122	0.905488	-1.26242
ONECUT3	3.34962	1.86296	-0.603382
OPLAH	4.6532	7.59403	0.604268
OPN3	1.39785	0.589005	-0.593619
OR51B2	0.681626	3.08883	1.28183
OR51B4	6.07381	10.4115	0.689929
OR51I1	0.477954	1.29951	0.637725
ORC3	26.2064	14.5335	-0.80856
ORM1	1.81095	0.410332	-0.995023
ORM2	1.19819	0	-1.13632
OST4	27510.3	46348.7	0.752532
OTUD4	9.89935	16.5223	0.684947
OVCA2	32.5425	19.6607	-0.699101
P2RY2	0.98645	3.66511	1.23172
PAAF1	7.25647	4.14345	-0.68279
PACRGL	9.47833	14.7787	0.590568
PACSIN3	28.6747	12.1187	-1.17761
PAM16	65.0578	41.9878	-0.619802
PANK2	18.9504	34.6685	0.838231
PANK3	10.5877	20.5396	0.894397
PANX1	6.59912	11.7961	0.751796
PANX2	1.80219	0.658015	-0.757097
PAQR5	7.09904	11.1613	0.586474
PARD6B	5.7302	9.85985	0.690283
PARP10	1.01916	0.320145	-0.613057
PARP9	3.92328	2.20795	-0.617968
PCED1A	7.15627	3.51164	-0.854258
PCIF1	15.0211	9.01064	-0.678436
PCK2	9.56421	4.2548	-1.00748
PCMTD2	5.7463	10.4885	0.768028
PCNP	89.9955	138.01	0.611319
PCOLCE	3.61633	1.50057	-0.884491
PCSK4	2.17942	0.533565	-1.05188
PCSK7	15.4711	4.98502	-1.46051
PDCD5	118.051	53.4932	-1.12743
PDE6D	20.1702	9.90414	-0.95716
PDF	19.4567	7.76222	-1.22321
PDGFA	4.07747	8.97152	0.973704
PDP2	4.7529	10.599	1.01164
PDZD8	4.66935	9.52231	0.892196
PECR	6.57629	3.92516	-0.621321
PELI3	2.80473	1.47583	-0.619883
PER2	1.41247	3.02231	0.737516
PEX10	13.5446	7.13788	-0.83776
PEX14	28.3236	14.5318	-0.916836
PEX16	10.5759	5.76042	-0.775937
PFKFB4	7.83895	13.3592	0.700032
PGLS	25.8402	12.976	-0.941444
PHGDH	77.2877	34.7309	-1.13161
PHKA2	9.81354	5.12195	-0.820776
PHOSPHO1	2.23536	0.434154	-1.17373
PHTF1	7.90952	3.6152	-0.948955
PHYH	6.80773	4.15546	-0.598802
PIBF1	7.29117	4.32622	-0.638464
PIF1	9.97926	5.80701	-0.689687
PIGB	2.75722	5.48894	0.788317
PIGH	10.1088	20.1854	0.931367
PIGL	7.56622	13.5272	0.762024
PIGM	2.30088	4.17089	0.647562
PIGP	10.0842	16.4253	0.652675
PIGY	81.8294	123.52	0.588163
PIK3R2	25.8988	13.6896	-0.872747
PINX1	17.535	9.62865	-0.802295
PIR	14.3419	9.1212	-0.600093
PITPNA-AS1	15.9808	10.1388	-0.608311
PITPNM1	18.5037	10.9937	-0.701472
PITX3	1.64495	0.447272	-0.869904
PKD1L2	0.763359	1.73381	0.632589
PKIB	6.28854	10.0606	0.601731
PLCD1	3.34705	1.73408	-0.668981
PLCD3	34.8805	21.3233	-0.68465
PLCE1	0.34463	1.04084	0.601956
PLEKHB1	10.6023	5.5892	-0.816238
PLEKHF1	4.54384	1.90564	-0.932027
PLEKHH3	12.6638	7.91541	-0.615987
PLEKHJ1	39.094	24.684	-0.642517
PLEKHM1P	1.30395	2.90651	0.76177
PLEKHO1	6.04028	2.92899	-0.841474
PLLP	4.0734	1.43575	-1.05859
PLSCR3	27.5693	14.4156	-0.890076
PMAIP1	54.2975	91.813	0.747113
PMF1-BGLAP	1.09244	4.24567	1.32594
PMM1	18.558	11.2678	-0.672882
PMS1	8.19079	16.3883	0.919854
PMS2P4	1.90638	0.921562	-0.596943
PMVK	23.4425	14.2453	-0.681027
PNKD	56.7326	26.541	-1.0678
PNKP	19.1337	12.1083	-0.619126
PNRC2	2.48922	4.35112	0.616936
POC1A	16.6494	8.01821	-0.968705
POLA2	15.6856	10.0032	-0.600683
POLD1	27.8087	17.7816	-0.617184
POLI	2.73574	4.62191	0.589667
POLR2I	29.5678	15.6075	-0.880175
POLR2J2	3.0374	1.68932	-0.586185
POMT1	8.5574	4.87893	-0.701065
PON3	0	1.06897	1.04891
POP4	13.821	8.72407	-0.608011
PPARA	1.81195	3.67176	0.732395
PPCDC	6.03934	3.57564	-0.621467
PPCS	28.4473	14.627	-0.914092
PPDPF	98.6405	52.5532	-0.895759
PPFIA3	11.0601	6.3873	-0.707122
PPFIBP2	0.554811	1.39243	0.621738
PPIEL	1.40134	2.72718	0.634246
PPM1D	10.9268	17.5566	0.637723
PPM1N	1.11883	0.380261	-0.618326
PPP1R12C	30.2373	17.2694	-0.773841
PPP1R1A	1.08092	0.326565	-0.649526
PPP1R35	21.476	12.6159	-0.723093
PPP1R37	13.253	7.88899	-0.681174
PPP1R9A	1.33634	2.85513	0.722529
PPP2R5A	15.771	25.6901	0.670333
PPP4R2	18.4438	29.5923	0.653859
PPP4R4	1.52817	0.51237	-0.741283
PPTC7	6.90055	14.4507	0.967647
PRAF2	15.8401	8.98132	-0.754598
PRAME	20.2768	10.7758	-0.853459
PRDM5	1.53661	0.117394	-1.18277
PREB	45.2503	28.9905	-0.624955
PRH1-PRR4	3.24097	0.685322	-1.33137
PRICKLE4	1.53152	3.41157	0.801288
PRKAB2	4.35515	8.82793	0.87596
PRKAR1B	10.4517	5.30049	-0.862028
PRKCDBP	24.3577	14.192	-0.739112
PRKCH	6.76612	10.8208	0.606064
PRKCSH	90.4724	45.5811	-0.973593
PRPF6	38.3418	20.7955	-0.852033
PRR22	8.98071	3.11608	-1.27787
PRRG1	6.21032	12.1572	0.867715
PRRT3-AS1	7.79982	3.74246	-0.891838
PRRX2	13.0255	7.65772	-0.695993
PRTN3	1.6951	0.329177	-1.01981
PSAT1	101.185	59.0153	-0.767789
PSD4	4.89704	2.77367	-0.644023
PSENEN	69.772	42.0123	-0.718428
PSMB10	5.65077	3.19678	-0.664236
PSMB6	248.915	134.797	-0.879986
PSMC3	139.501	91.6445	-0.600803
PSMG3	104.334	62.3977	-0.732461
PSPH	25.0212	16.0355	-0.611147
PSRC1	34.5657	18.2068	-0.888871
PTBLP	11.1889	7.02257	-0.603432
PTBP2	2.00044	7.35727	1.47786
PTCD1	7.00804	3.63016	-0.790387
PTGES	24.229	13.7811	-0.771329
PTGES3L-AARSD1	6.19341	0	-2.84668
PTP4A3	5.3629	3.2186	-0.592921
PTPLA	8.90861	16.136	0.790272
PTPLB	5.32912	16.6368	1.47851
PTPN18	7.82282	4.10572	-0.789126
PTPN6	18.3487	11.7689	-0.599595
PTPRCAP	1.64124	0	-1.40122
PTRH1	2.461	0.836411	-0.914302
PUS7L	3.59104	7.23236	0.842485
PVRL4	0.299116	3.38893	1.75634
PXN-AS1	3.75405	1.8558	-0.735262
PYCRL	7.76712	4.10716	-0.779581
PYGB	45.0771	28.3535	-0.650517
PYROXD2	1.47522	0.573029	-0.654012
PYY2	1.56354	0.303666	-0.975563
R3HCC1	20.3915	11.5989	-0.763735
RAB11B	66.8939	37.5072	-0.818155
RAB33B	1.88434	5.85565	1.24905
RAB38	14.9023	23.2147	0.606648
RAB3A	7.21965	2.45383	-1.25088
RABAC1	20.9395	13.3709	-0.61038
RABIF	3.84499	7.44247	0.801171
RABL6	35.9887	22.0595	-0.681719
RAC3	126.959	67.2597	-0.906576
RAD51	14.4343	8.42164	-0.712087
RAD51B	3.83362	1.92331	-0.725505
RAD51L3-RFFL	2.687	0	-1.88245
RAD54L	16.5161	9.22789	-0.776176
RAD9A	10.5086	5.8572	-0.747023
RAET1E	3.38133	7.50284	0.956577
RAET1L	2.55856	4.34795	0.587692
RANBP17	2.49582	1.24745	-0.63734
RASA2	0.988075	2.35674	0.75569
RASGEF1A	8.83973	4.94856	-0.726077
RASGRF1	0.51172	2.11996	1.04534
RBCK1	32.7748	20.9686	-0.620506
RBL1	1.50487	3.69592	0.906672
RBM14-RBM4	0.107753	9.25809	3.21105
RBM15	4.15401	8.97339	0.95239
RBM24	7.90949	14.6016	0.808277
RBM26-AS1	0.269065	1.88433	1.18447
RBM33	7.61963	13.4502	0.745392
RBM43	0.744446	1.66275	0.610148
RBMS1	7.26735	11.5543	0.602681
RBMS2	7.71998	12.4274	0.622785
RCAN3	2.4297	4.98974	0.804412
RCL1	17.9073	28.2513	0.629562
REEP6	29.5789	14.7193	-0.959997
RELL2	3.96861	2.27234	-0.602518
REP15	3.9381	1.9725	-0.732279
REST	7.63888	12.0604	0.596288
RFESD	1.35657	0.553103	-0.601533
RFPL2	1.24144	0.252564	-0.839543
RGS14	5.35506	2.88719	-0.70918
RGS2	24.9671	15.009	-0.697802
RGS3	14.2696	8.88876	-0.626804
RHEBL1	1.59484	3.25233	0.712608
RHPN1	10.8407	6.56738	-0.645889
RMRP	9.09061	15.4768	0.707423
RNASEH2A	58.4738	33.7087	-0.776957
RND3	10.0593	21.2184	1.0065
RNF115	12.6243	20.5958	0.664569
RNF169	2.28568	4.69656	0.793899
RNF170	3.64138	1.74723	-0.756578
RNF181	50.8639	32.8079	-0.61737
RNFT1	6.86963	11.2699	0.640751
RNU6ATAC	519.191	818.894	0.656396
ROPN1B	1.53815	0.424762	-0.833059
RP9	6.34393	3.16238	-0.819144
RPGRIP1L	5.93743	2.2016	-1.11561
RPL12	2319.25	1402.02	-0.725748
RPL13	279.403	185.863	-0.585518
RPL13A	1772.83	1039.68	-0.769343
RPL17-C18orf32	5.22951	12.6467	1.13136
RPL18	966.189	642.775	-0.58724
RPL23A	702.27	447.179	-0.650002
RPL23AP7	3.58503	6.18225	0.647505
RPL28	505.601	287.897	-0.810296
RPL29	1279.92	762.316	-0.746828
RPL3	1805.23	1085.26	-0.733615
RPL32	391.665	238.39	-0.713938
RPL36	1947.62	1218.43	-0.67624
RPL37A	2377.16	1579.75	-0.589233
RPLP0	3118.48	1985.37	-0.651171
RPP25L	37.8201	22.7737	-0.707436
RPP40	17.2573	9.10848	-0.852907
RPS10-NUDT3	2.26831	13.0225	2.10113
RPS10P7	4.3012	1.59475	-1.03072
RPS11	1822.9	1136	-0.681794
RPS12	3247.52	2112.58	-0.620094
RPS14	2030.08	1269.5	-0.676855
RPS4Y1	0	1.12522	1.08761
RPS6KB2	29.134	18.6847	-0.614316
RPS6KC1	3.30142	6.65057	0.830754
RRAGB	4.70235	2.77955	-0.593341
RREB1	6.10242	9.92099	0.620721
RRM2B	29.4176	45.2192	0.603588
RRN3P1	2.1279	5.20335	0.987851
RRP1	48.5654	31.9833	-0.587597
RRP8	5.81682	11.1746	0.836704
RTEL1-TNFRSF6B	29.5774	12.6208	-1.16665
RUNDC3B	0.20554	1.26184	0.907818
RUSC1	34.38	17.4982	-0.935544
SAC3D1	16.0434	9.54255	-0.692989
SAMD10	2.20579	0.713994	-0.903318
SAMD5	2.16491	1.01039	-0.654689
SARS2	25.4503	15.3228	-0.6964
SAT1	72.3039	116.175	0.676699
SAT2	40.5426	25.3993	-0.654091
SATB2	2.46022	5.224	0.846976
SBDSP1	15.5782	9.53768	-0.653726
SC5D	26.671	48.6347	0.842977
SCARA3	23.4751	10.0127	-1.15215
SCARNA12	11.1192	33.3127	1.50145
SCARNA14	0	109.958	6.79387
SCARNA17	0.828389	2.25222	0.830852
SCARNA9	0	1.57356	1.36377
SCARNA9L	0	1.61946	1.38927
SCG2	5.47986	10.9492	0.882882
SCN1B	4.66833	1.91739	-0.958246
SCN5A	5.39435	11.5025	0.967351
SCRN2	24.3113	12.0949	-0.950782
SDCBP2	0	3.05301	2.01899
SDF2L1	57.028	29.999	-0.904528
SDHAP1	9.34489	5.12625	-0.755843
SDR42E1	11.479	6.55462	-0.724071
SEC14L1	12.7173	22.9057	0.801361
SEC31B	3.12285	6.37844	0.839676
SECTM1	7.74796	3.98224	-0.812152
SELM	84.9074	43.9482	-0.934519
SEMA3C	5.82652	9.39978	0.607331
SEMA6B	31.4951	16.8827	-0.861663
SENP7	1.39041	3.00532	0.744661
SERPINB5	18.0539	28.1774	0.614765
SERPINB6	42.2468	24.6513	-0.753558
SERPINB8	3.22677	13.2197	1.75026
SERPINE1	13.3756	33.3575	1.257
SERPINH1	109.002	66.4752	-0.705104
SERTAD2	18.0483	29.5659	0.682261
SETD5-AS1	4.14988	2.4113	-0.594218
SETD7	10.5915	17.9213	0.706951
SETD9	4.12266	1.75153	-0.896659
SFI1	11.545	7.07153	-0.6362
SFMBT1	5.5781	9.6937	0.701019
SFT2D3	4.22683	2.15496	-0.728315
SGCE	9.15246	14.6136	0.62097
SGK196	0.442483	2.62055	1.32765
SGMS2	6.80548	11.4939	0.678659
SH3BGRL2	2.71184	4.71437	0.62246
SH3BP1	14.8694	8.38638	-0.757605
SH3BP2	6.14623	10.1397	0.640458
SH3TC2	1.49101	3.47289	0.844478
SH3YL1	7.30281	3.74522	-0.807124
SHF	1.63032	0.364486	-0.946879
SHISA8	4.21747	2.42584	-0.606893
SHMT1	23.5826	15.2023	-0.601434
SHMT2	146.506	95.19	-0.616814
SHOX2	2.30029	4.67448	0.781896
SKA2	29.2679	45.244	0.61148
SKAP1	3.13777	6.43182	0.844862
SLC12A6	2.51796	4.77335	0.714671
SLC16A13	3.04068	1.20572	-0.873348
SLC1A4	3.45927	1.28229	-0.966325
SLC24A6	16.5232	8.98761	-0.811056
SLC25A10	48.1401	23.1935	-1.02228
SLC25A21	2.99019	1.28988	-0.801185
SLC25A37	20.8092	44.7386	1.06848
SLC26A10	2.98498	7.05279	1.01492
SLC27A3	4.53598	1.69287	-1.03969
SLC29A4	9.58158	5.31621	-0.744424
SLC2A4RG	38.4353	22.2459	-0.762509
SLC2A8	10.4445	4.5664	-1.03984
SLC30A1	2.8098	5.28928	0.72318
SLC30A4	0.193563	1.11843	0.827721
SLC35C2	15.9479	9.69092	-0.664725
SLC35F5	2.87711	5.62112	0.772095
SLC35G2	3.47428	10.2028	1.32412
SLC39A10	9.19104	15.0069	0.651391
SLC39A9	9.69836	15.2488	0.602945
SLC41A2	2.0659	4.49391	0.841523
SLC4A5	6.61019	3.23157	-0.846741
SLC4A7	5.72683	11.4099	0.88349
SLC7A5P1	0.197453	1.8673	1.25972
SLCO1B3	3.50597	30.5225	2.80647
SLCO3A1	0.321465	1.33703	0.822536
SLMO1	4.13022	2.28282	-0.644087
SLPI	2.85858	1.29538	-0.749337
SMAD6	2.95032	1.45208	-0.687959
SMAP1	1.00253	2.09065	0.626087
SMARCB1	86.8405	49.0742	-0.81082
SMIM14	6.52033	11.9845	0.787927
SMIM3	38.0537	65.1677	0.760669
SMIM4	24.4765	15.1244	-0.659922
SMKR1	4.41791	1.26447	-1.25856
SMOX	13.0605	6.12327	-0.981034
SNAPC5	16.6167	10.5861	-0.604551
SNCA	1.49539	0.596367	-0.644474
SND1	57.2694	37.6353	-0.59282
SNF8	89.4769	58.0729	-0.615052
SNHG11	10.1301	5.24718	-0.833185
SNHG4	7.85815	12.915	0.651564
SNHG5	87.7172	246.667	1.48111
SNHG7	81.335	167.126	1.02996
SNN	13.2097	8.44698	-0.588947
SNORA16A	0	105.474	6.73436
SNORA23	0	11.8386	3.68242
SNORA31	171.799	0	-7.43295
SNORA39	0.725158	1.74006	0.667479
SNORA40	0	765.075	9.58134
SNORA52	125.931	0	-6.9879
SNORA57	45.2662	106.358	1.2144
SNORA62	68.2303	0	-6.11333
SNORA63	0	252.541	7.98608
SNORA67	100.671	0	-6.66776
SNORA68	0	145.734	7.19706
SNORA70	0	378.791	8.56906
SNORA71A	0	102.804	6.69772
SNORA74A	6.71104	0	-2.94693
SNORA76	0	437.203	8.77546
SNORA81	11.2469	0	-3.61434
SNORD15B	0	188.245	7.56411
SNORD17	0	9.20521	3.35123
SNORD22	0	297.953	8.22377
SNORD97	0	79.539	6.33162
SNRNP25	32.6924	21.1789	-0.603235
SNX27	3.11075	6.9246	0.946939
SNX29P1	0	1.00987	1.0071
SNX29P2	0.657881	1.58059	0.638358
SNX33	3.18708	6.63254	0.866218
SPAG4	1.18181	0.229508	-0.827442
SPARC	3.69293	1.85312	-0.71795
SPATA2L	15.4545	6.6285	-1.10901
SPC24	10.9194	3.42569	-1.42934
SPEN	8.11289	12.687	0.586831
SPOCD1	0.41302	1.2513	0.671977
SPR	91.6588	60.4056	-0.593558
SPTBN4	0.741181	2.05478	0.811004
SPTY2D1-AS1	1.32672	0.214911	-0.937447
SRCIN1	1.3126	0.521297	-0.604212
SRCRB4D	2.27401	1.02222	-0.695118
SRD5A3	3.81731	1.86834	-0.748012
SRP14-AS1	4.69989	1.53329	-1.16992
SRSF7	98.3362	58.7526	-0.733317
SSSCA1	54.177	31.4022	-0.767975
SSU72	98.2335	63.1958	-0.628349
ST20	2.73818	5.45328	0.787695
ST20-MTHFS	1.66525	0	-1.41427
ST3GAL4	10.2871	6.32441	-0.623894
ST3GAL4-AS1	1.39138	0.472893	-0.699191
ST3GAL6-AS1	1.68892	0	-1.42703
ST6GALNAC2	2.26999	0.841676	-0.828267
STAG3L3	0.937815	2.61283	0.8987
STARD4	10.2067	33.0891	1.60495
STAT4	0.300204	3.07636	1.64854
STBD1	3.96668	1.92837	-0.762184
STK16	8.4281	4.75123	-0.713098
STK4	6.1881	12.1044	0.866367
STMN3	89.7003	47.583	-0.900655
STRA13	176.999	111.127	-0.666731
STS	0.416453	1.39776	0.759405
STT3B	29.6909	52.8044	0.809913
STX11	0.566843	4.36132	1.77473
STYXL1	18.9095	11.1543	-0.711991
SULT1A1	11.5697	4.98861	-1.06965
SULT1C2	1.47506	0.634488	-0.598623
SUN3	2.65736	7.55385	1.22577
SURF2	30.2544	19.5473	-0.60511
SUSD2	12.6298	6.56267	-0.849797
SUSD3	3.93575	0.802591	-1.4532
SUV39H1	12.3691	7.84414	-0.596109
SYNC	38.018	23.4639	-0.673485
SYNE4	18.1819	9.56098	-0.860998
SYNJ2	5.85305	10.6314	0.763203
SYTL1	19.4333	10.9552	-0.773279
TACC3	72.6763	37.9809	-0.918433
TAF7L	0.296872	1.05902	0.666918
TBC1D10A	4.38745	7.62467	0.678867
TBC1D12	1.8894	3.63501	0.681803
TBC1D22A	6.48483	2.83919	-0.963167
TBC1D22B	6.18724	10.5389	0.682992
TBC1D3	1.01387	0.275663	-0.658724
TBC1D5	6.979	11.3637	0.631826
TBC1D8B	2.59891	4.75609	0.67753
TBCB	51.5533	30.8722	-0.721483
TCEA2	4.77902	2.59888	-0.683279
TCP11L2	0.0974566	1.24573	1.03302
TCRBV11S1A1T	0	1.66955	1.4166
TCTA	5.85666	10.0216	0.684756
TCTEX1D2	7.97753	16.8068	0.988038
TCTN2	3.70999	1.77977	-0.760758
TDRD7	3.93611	7.10396	0.715253
TEAD2	17.4483	10.0766	-0.735965
TEKT4P2	1.7824	0.215252	-1.19508
TELO2	18.1938	9.17611	-0.915456
TESC	13.6923	8.05392	-0.698444
TESK1	9.01177	5.31691	-0.664405
TET3	3.11108	5.1993	0.592588
TFB1M	21.9475	7.85042	-1.37452
TFEB	5.7802	1.61374	-1.37521
TFPI	7.05018	17.1627	1.17389
TGFA	23.6712	39.3726	0.710551
TGFBR2	11.872	18.3269	0.586379
TGFBR3L	2.21642	0	-1.68546
TGFBRAP1	3.56525	6.42835	0.702348
TGIF2-C20orf24	0	7.85468	3.14644
THAP10	1.27667	2.89281	0.773887
THAP7-AS1	1.70871	0.24526	-1.12116
THEM6	13.0041	6.99737	-0.808257
TIAF1	10.5428	5.44077	-0.841688
TIFA	10.435	20.5369	0.913353
TIGD5	7.65233	3.50821	-0.940534
TIMM10	61.2446	37.2483	-0.702553
TIMM23B	2.10292	0	-1.63363
TLR6	0.358159	1.2206	0.709297
TM4SF19	1.48931	2.96438	0.671349
TMC7	1.41178	2.94307	0.709224
TMED3	48.1298	29.9672	-0.665857
TMEFF1	0	1.1833	1.12651
TMEM129	10.7396	4.54459	-1.08223
TMEM161B-AS1	1.57277	0.58704	-0.696983
TMEM171	6.96178	2.24533	-1.29472
TMEM173	20.0113	12.4526	-0.64328
TMEM179B	37.7795	24.115	-0.626745
TMEM185A	2.81651	4.84846	0.615804
TMEM194A	5.1376	10.2414	0.873077
TMEM221	3.40524	1.6975	-0.707598
TMEM238	0.825971	2.80723	1.06008
TMEM255B	0.700849	1.58802	0.605594
TMEM37	1.31828	0.537674	-0.592305
TMEM52	13.4224	8.33441	-0.627685
TMEM59L	9.14879	16.5178	0.787514
TMEM79	3.00934	1.06239	-0.95905
TMEM99	18.6505	33.4824	0.811293
TMEM9B-AS1	0.455439	1.54794	0.807877
TMPO-AS1	1.46548	0.452856	-0.762977
TMSB10	2035.66	1332.95	-0.610501
TMSB15A	43.4151	25.0565	-0.769407
TMTC2	1.53762	4.804	1.19357
TMX3	10.7872	17.2626	0.631669
TNFAIP3	1.22203	2.54241	0.672854
TNFAIP8L1	12.1198	6.67993	-0.772577
TNFRSF10A	17.2085	30.9648	0.811872
TNFRSF10D	27.5552	60.3742	1.10388
TNFRSF6B	2.82518	1.22283	-0.78313
TNIK	11.8793	21.2003	0.785516
TNNC1	9.64248	5.76787	-0.653061
TNNC2	0.397279	1.62028	0.907101
TNNI3	12.2708	6.25576	-0.871057
TNNT2	1.26002	0	-1.17633
TNRC6C-AS1	2.41398	1.077	-0.716953
TOMM40	132.104	83.6584	-0.652824
TONSL	25.6939	16.3141	-0.624563
TOPORS-AS1	3.03473	7.52701	1.07957
TOR1AIP2	31.9646	54.5008	0.75159
TOR1B	6.36645	10.9497	0.697933
TOR2A	8.3531	4.70812	-0.712427
TP53I11	13.3137	8.49166	-0.592666
TP53INP1	8.62442	14.3133	0.670014
TP53INP2	0.992338	3.56553	1.19632
TPD52L1	29.5578	17.324	-0.737806
TPPP3	1.38539	0	-1.25423
TRAF3IP2-AS1	1.05021	3.10231	1.00066
TRAIP	12.6729	7.7895	-0.63747
TRAPPC12	6.96236	3.97922	-0.677277
TRAPPC2P1	9.34843	5.23323	-0.73136
TRAPPC6B	7.9256	15.213	0.861129
TREX1	2.43504	0	-1.78033
TRIM16	25.7464	16.179	-0.6387
TRIM16L	8.76767	4.79007	-0.754435
TRIM21	8.85869	5.40423	-0.622371
TRIM23	5.74424	9.2698	0.60668
TRIM28	397.534	236.144	-0.748938
TRIM4	9.3806	14.8099	0.606935
TRIM52	1.06678	3.95546	1.26163
TRIM66	0.870926	1.85091	0.607668
TRIM68	3.09675	5.16661	0.589997
TRIM69	7.1381	3.97426	-0.710209
TRIM7	14.1658	7.87105	-0.773645
TRIM72	40.4317	25.7573	-0.630802
TRIM8	19.9828	32.5378	0.676581
TRMT2A	21.7264	13.0508	-0.693718
TRMT44	2.408	4.73043	0.749718
TROAP	45.5639	26.0461	-0.78379
TRPC1	2.38646	1.00939	-0.753018
TRPT1	15.0143	8.24317	-0.792905
TSPAN1	6.44419	3.91453	-0.599061
TSPAN7	4.76469	1.99312	-0.945595
TSR3	44.8358	20.8461	-1.0691
TSTD3	0.93037	1.99904	0.635625
TTC28-AS1	4.32925	7.39223	0.655123
TTC32	3.11293	0.846406	-1.15545
TTC38	13.7302	8.11115	-0.693074
TTC39A	8.90009	5.54407	-0.597253
TTC40	1.18226	0.179596	-0.887528
TTF1	10.1958	6.43812	-0.589953
TTLL1	2.68437	1.25621	-0.707516
TTLL11	0.282093	2.43324	1.42107
TUBA1A	1097.7	717.391	-0.612958
TUBA4A	53.271	33.5062	-0.653326
TUBB4A	15.9304	8.33003	-0.859662
TUFM	232.66	145.517	-0.673343
TUSC2	30.6304	17.2872	-0.790477
TVP23C-CDRT4	3.31176	5.98573	0.696134
TXNDC16	0.580353	1.45218	0.633816
TXNRD3	4.21559	2.22177	-0.694977
TYW1B	1.98382	0.80928	-0.721746
U2	14.4086	79.539	2.38595
U2AF1L4	7.25106	3.27347	-0.949171
UBAP1	20.6434	32.6646	0.637308
UBBP4	1.38162	0	-1.25194
UBE2L6	17.4654	9.99773	-0.747619
UBE2S	265.597	155.018	-0.772948
UBE2W	8.95502	17.0892	0.861632
UBL5	304.743	183.628	-0.7277
UBXN1	45.564	24.8334	-0.849975
UBXN2B	6.74245	11.4308	0.683057
UCK1	18.0862	7.13522	-1.23028
UCKL1	27.133	17.2712	-0.622692
UGCG	10.8167	17.3118	0.631946
UGP2	33.3237	21.7167	-0.595448
UNC119	30.5752	19.2196	-0.643037
UNC45A	46.7543	25.5193	-0.848588
UNC5A	4.19135	1.51964	-1.04289
UNK	15.0974	27.3424	0.816139
UNKL	9.88724	5.01549	-0.855885
UNQ514	8.2134	3.05374	-1.18448
UPP1	10.8834	18.5497	0.7182
USP3-AS1	0.64429	2.10184	0.91566
VAMP4	3.34599	1.3006	-0.917675
VEGFB	13.6543	5.31846	-1.21368
VEZT	7.48626	14.8062	0.897292
VGF	2.17595	16.8395	2.48982
VIPR1	4.22643	2.29979	-0.663454
VMO1	0	1.14672	1.10214
VPREB3	0	1.33711	1.22473
VPS33A	12.1544	7.35141	-0.655456
VPS51	26.1087	15.8218	-0.688422
VWA5A	3.74609	1.8529	-0.734309
WASH3P	33.455	18.9452	-0.788669
WDFY3	4.45594	8.07607	0.734241
WDR31	0.292801	1.04209	0.659548
WDR34	80.0846	46.3646	-0.775618
WDR83	17.1385	10.4634	-0.66202
WFDC10B	2.01435	0.598823	-0.914838
WFDC2	2.06436	4.20947	0.765553
WNT7B	3.35243	6.02001	0.689651
WRAP53	31.7022	20.7125	-0.590861
WWOX	3.18253	1.33786	-0.839188
XRCC1	20.6685	13.0664	-0.623353
XRCC2	1.09976	2.80346	0.857088
YAP1	30.8907	50.7296	0.697855
YARS	87.2948	55.7845	-0.63683
YDJC	35.9881	23.2394	-0.609711
YOD1	5.83992	13.839	1.11734
YY2	2.3263	0.843389	-0.851558
Z24749	38.7252	23.2779	-0.710411
ZASP	2.87951	0	-1.95587
ZBED6	0.207252	2.01646	1.32113
ZBTB21	4.80279	8.71533	0.743517
ZBTB34	2.20823	4.35532	0.739195
ZBTB38	4.09461	7.38557	0.718936
ZBTB45	5.6749	2.9437	-0.759196
ZBTB49	1.51679	0.619838	-0.635735
ZC3HAV1	7.93607	13.8429	0.732057
ZC3HAV1L	0.75775	3.26226	1.27789
ZCRB1	20.8914	11.361	-0.824569
ZDHHC1	1.84623	0.885887	-0.593809
ZDHHC12	29.5979	17.0914	-0.758125
ZDHHC14	5.34867	2.53147	-0.846187
ZEB1	0.637318	1.73294	0.739122
ZFAS1	210.834	546.093	1.36885
ZFP112	0.509707	1.36684	0.648694
ZFP36L1	77.4546	123.393	0.664979
ZFP62	5.3755	10.6201	0.866015
ZFP64	8.3262	5.01372	-0.633033
ZGPAT	21.5811	12.5614	-0.735603
ZHX1-C8ORF76	2.12748	4.05958	0.694017
ZIC5	4.89952	9.41115	0.81946
ZMAT3	5.02111	9.73613	0.834374
ZMAT5	17.2451	10.2381	-0.699104
ZMYM3	14.4292	7.80806	-0.808771
ZMYND19	54.9386	30.421	-0.832115
ZMYND8	6.14172	11.1926	0.771663
ZNF121	1.41075	4.92276	1.29679
ZNF124	3.93901	1.80785	-0.814756
ZNF133	4.56168	2.63671	-0.612887
ZNF137P	1.20677	0	-1.14194
ZNF138	1.89052	0.742909	-0.729831
ZNF14	2.49741	1.16412	-0.692506
ZNF143	7.89135	12.4411	0.596172
ZNF177	1.68075	0.000318647	-1.42218
ZNF18	2.36534	4.1107	0.60277
ZNF22	8.02448	14.1115	0.743728
ZNF232	3.76083	1.92492	-0.702817
ZNF239	2.07145	3.83688	0.655157
ZNF266	2.45882	0.835764	-0.913899
ZNF280D	7.93037	4.91469	-0.594418
ZNF281	3.19374	6.09558	0.758683
ZNF292	2.12114	4.18969	0.733575
ZNF296	5.65229	1.72901	-1.28547
ZNF358	11.9877	4.87414	-1.1447
ZNF385A	29.9471	14.024	-1.04254
ZNF446	0.885772	1.89626	0.619035
ZNF45	3.70713	1.87908	-0.709241
ZNF462	1.05162	3.01076	0.967111
ZNF484	0.963288	1.99828	0.610864
ZNF500	5.10261	2.72434	-0.712444
ZNF503-AS2	0.522165	1.31809	0.606812
ZNF524	8.9867	5.27442	-0.670526
ZNF525	2.94278	1.43471	-0.695463
ZNF577	0.377264	3.20743	1.61114
ZNF579	10.5904	5.97656	-0.732343
ZNF584	8.14427	4.28608	-0.79067
ZNF587	1.78998	3.36628	0.646148
ZNF654	2.16123	4.52043	0.804295
ZNF655	18.366	30.8287	0.716806
ZNF684	3.10837	1.26779	-0.857279
[truncated: 17 more rows]

## Sheet: Table C
Table C. Different expressed genes rapamycin/Ctrl(higher than 1.5 folds)
#geneSymbol	Ctrl	rapamycin	foldChange[log(2)]
7SK	4.59293	2.3398	-0.743843
AB062083	0	2.07087	1.61865
AB488780	3.11109	1.47683	-0.731026
ABCA5	0.637589	1.80766	0.777794
ABCA7	16.911	10.3844	-0.653786
ABCB8	14.3139	6.81568	-0.970402
ABCD1	4.50236	2.22465	-0.770908
ABCG2	2.86511	0.875041	-1.04359
ABTB1	3.15829	6.50655	0.852161
ACAP3	11.794	7.22888	-0.636695
ACBD7	1.8674	3.6436	0.695501
ACCS	1.08892	2.14926	0.592255
ACHE	1.4326	0.189777	-1.03181
ACSL5	21.16	36.4381	0.756551
ACSL6	0.0642478	1.43717	1.19537
ACSM3	0.844937	2.90103	1.08028
ACVR2B	1.66703	3.96657	0.897014
ADAM21	1.79815	0.844647	-0.601129
ADAT1	2.37853	6.05811	1.06289
ADC	4.31665	1.13923	-1.31342
ADCK5	10.4604	5.7558	-0.762458
ADORA1	4.94488	2.1551	-0.913962
ADORA2A	2.26442	0.575701	-1.05083
ADRA2C	9.83128	5.57643	-0.719827
AF035281	3.39758	1.77143	-0.666079
AF070569	1.50148	0.0553059	-1.24512
AF072097	2.13595	0	-1.6489
AF075112	1.61837	0	-1.38867
AF079515	1009.13	609.739	-0.725913
AF085995	2.16841	0	-1.66376
AF086132	21.2309	8.99611	-1.15313
AF086285	4.95211	2.91084	-0.605923
AF086351	6.24167	0	-2.85632
AF116693	0.447111	2.26631	1.17449
AF420437	1.58408	3.22027	0.707685
AF520793	0	1.06724	1.04771
AFAP1L2	2.67844	1.03868	-0.851458
AGAP11	1.77344	0.485839	-0.900401
AGFG2	6.34505	3.42241	-0.73194
AGPHD1	1.7865	3.6007	0.723398
AGTPBP1	2.83965	5.53609	0.767451
AIM1	3.82386	7.0309	0.735373
AIM1L	2.40215	1.09873	-0.696931
AJ297365	2.73562	0	-1.90135
AK021551	2.13277	3.89888	0.645013
AK021570	1.06872	2.18778	0.623814
AK021888	3.06855	5.33492	0.638812
AK022914	1.00274	2.0519	0.607735
AK024535	10.2763	4.57576	-1.01605
AK026244	1.32144	0.366008	-0.765054
AK026392	1.57326	0	-1.3636
AK055257	1.06299	2.56924	0.79088
AK055785	0.554418	2.33326	1.10056
AK056135	1.80695	0	-1.489
AK056368	0.310837	1.31545	0.820804
AK090604	2.31008	6.51868	1.18361
AK090844	0.331331	1.23869	0.749785
AK093898	1.11579	3.07108	0.944215
AK094818	1.06344	0	-1.04505
AK095267	1.08919	2.23243	0.629675
AK095721	5.8663	2.77947	-0.861349
AK097618	11.2711	6.31034	-0.747254
AK097957	0.00327045	1.4172	1.26863
AK098438	0.846577	1.79112	0.595991
AK123675	19.2091	12.4258	-0.589997
AK124233	0.513113	1.83019	0.903379
AK124930	6.29682	3.56295	-0.677301
AK125301	0.93199	1.93824	0.604865
AK125437	1.45505	0.617396	-0.602079
AK125727	11.9438	7.28935	-0.64293
AK126225	12.6948	5.34269	-1.11046
AK126318	5.93089	9.56861	0.608673
AK128439	2.62622	1.34362	-0.629728
AK128593	1.51597	3.12743	0.714129
AK130486	0.311977	2.02438	1.2049
AK131020	1.79975	0	-1.4853
AK296065	20.4424	12.2777	-0.691461
AK299432	0.683051	4.48128	1.70343
AK307150	0	1.23074	1.15752
AK307275	1.32904	0.542019	-0.594915
AK308561	1.29839	0	-1.20062
AK309896	1.57097	0.698761	-0.597828
AK310350	0	1.00846	1.00609
AK311113	0.148018	1.06671	0.848191
AK311257	0	1.56072	1.35655
AKAP7	2.08573	1.0313	-0.603204
AKR7A3	1.1239	0.157813	-0.875314
AL049935	2.07571	0.710669	-0.846359
AL109718	5.05778	2.72698	-0.700782
AL122050	6.75674	3.40369	-0.816738
AL137445	2.07973	0.611278	-0.934598
AL137535	1.5747	0.666081	-0.627946
AL360260	6.20384	3.71114	-0.61269
AL832891	0.000521476	4.34012	2.41612
ALDH2	23.3494	12.9654	-0.80203
ALDH6A1	1.27034	3.17227	0.877926
ALDOA	933.279	589.975	-0.660755
ALG10	1.75193	3.20016	0.610001
ALG11	0.761096	1.74789	0.641851
ALG6	5.04043	8.75561	0.691581
ALKBH4	13.2006	6.49633	-0.921696
ALPP	1.03467	0.187967	-0.7763
ALYREF	252.111	156.263	-0.686591
AMIGO3	2.77385	1.14584	-0.814495
AMPD2	29.2232	18.7791	-0.611675
ANAPC11	98.6325	59.4781	-0.720203
ANKRA2	3.44481	5.99964	0.655159
ANKRD19P	10.6371	19.8322	0.840091
ANKRD2	1.71966	0.527738	-0.832029
ANKRD36BP1	0.713712	2.81661	1.15517
ANXA10	1.81711	0.217833	-1.2099
ANXA9	2.41666	1.2261	-0.618068
AP5S1	6.49643	3.5904	-0.707584
APBB1	11.0485	6.44969	-0.693605
APOBEC3B	18.2884	31.256	0.741834
APOBEC3G	1.74934	0.543076	-0.833278
APOPT1	13.6796	7.2826	-0.825657
ARFGAP1	45.1343	27.1061	-0.714957
ARHGAP11B	1.16582	3.02265	0.89323
ARHGAP22	3.57337	1.77242	-0.722111
ARHGAP33	3.66904	2.05329	-0.612763
ARHGEF18	19.7921	12.1237	-0.663853
ARHGEF19	29.8155	18.8012	-0.638071
ARID5A	7.26299	3.10267	-1.0101
ARL16	39.5943	23.802	-0.710821
ARMC5	5.47907	2.7608	-0.784747
ARMC6	26.7242	13.1797	-0.967317
ARMC7	28.3175	17.9442	-0.630003
ARMC8	5.96173	10.1991	0.685861
ARRB1	6.45263	3.84866	-0.620164
ART5	3.16051	1.41097	-0.787145
ARTN	15.7272	6.4631	-1.16435
ARV1	2.82735	1.32577	-0.718638
ASB9	4.17486	1.92734	-0.821931
ASXL2	2.21008	3.99192	0.636986
ATAD3A	50.4828	24.8372	-0.994642
ATF4	323.432	213.782	-0.59504
ATF7	7.9316	4.5309	-0.691405
ATF7IP2	2.91814	1.36124	-0.730622
ATM	4.04208	6.72326	0.615192
ATP5D	169.237	94.079	-0.840344
ATP5EP2	4.25471	1.70988	-0.955382
ATP5J2-PTCD1	0.00115993	1.46425	1.29948
ATP6V0E2	22.5334	13.4817	-0.700482
ATP6V1E2	4.74814	1.68435	-1.09852
ATP7A	0.907981	2.02309	0.663977
ATP7B	2.35279	1.22887	-0.589053
ATP8B3	8.15819	4.76552	-0.667612
AURKAIP1	160.806	93.4964	-0.77593
AVPI1	14.0508	7.54733	-0.816291
AX721128	5.70674	0	-2.74561
AX746485	0.455747	1.90557	0.997062
AX747003	1.20503	0.369396	-0.687259
AX747067	0.458045	2.09489	1.08585
AX747090	1.15342	0.379922	-0.642043
AX747114	5.70138	2.51034	-0.932847
AX747123	6.1555	2.24225	-1.14206
AX747150	0.0140034	1.66339	1.3932
AX747192	1.21854	0.34384	-0.723249
AY769439	1.63625	3.76897	0.855191
AZI1	11.9507	7.24238	-0.651898
B3GAT3	39.8965	25.0558	-0.650374
B3GNT4	4.27581	1.64716	-0.994949
B9D1	14.501	8.86676	-0.651713
B9D2	3.27068	1.57063	-0.732344
BAD	53.1962	22.018	-1.23543
BAK1	32.1347	18.3637	-0.774987
BAP1	36.2728	23.7048	-0.593329
BC000869	1.52724	0.257829	-1.00663
BC005905	1.91713	4.81047	0.994104
BC006435	0	5.5624	2.71422
BC007399	0.752617	1.77901	0.66506
BC008049	2.03301	0	-1.60075
BC009321	3.13525	0	-2.04797
BC009467	1.55631	0.429237	-0.838818
BC009735	2.42286	1.20505	-0.634391
BC010924	1.52799	0	-1.33799
BC011648	3.39515	0.567331	-1.4876
BC015977	0	3.35017	2.12107
BC016035	0.401538	1.6909	0.941075
BC016978	0.074743	1.23704	1.0576
BC017578	2.2529	0.93931	-0.746183
BC018166	2.69969	8.03252	1.28772
BC018887	30.7942	0.587619	-4.32383
BC019880	3.77957	0.671511	-1.51573
BC021024	0.450554	1.49646	0.78328
BC021061	1.76555	0.677121	-0.72158
BC028022	0.772468	2.33417	0.911568
BC028224	3.25628	1.22628	-0.934958
BC030152	0.541114	1.81523	0.869279
BC031657	2.88072	0.589474	-1.28777
BC031952	2.44074	0.809139	-0.927416
BC032716	16.8968	9.3931	-0.784076
BC033061	13.7477	7.23194	-0.841186
BC034929	6.25823	2.22414	-1.1707
BC035067	0.89381	3.16229	1.13609
BC036921	0.173557	1.02435	0.786571
BC038245	1.99678	0.932828	-0.6327
BC038541	17.2793	10.9274	-0.615931
BC042048	1.1453	0	-1.10118
BC042372	0	1.93602	1.55386
BC042374	1.55144	0.433992	-0.831275
BC042913	0.000128688	1.5303	1.33912
BC043400	0.901363	2.66883	0.948286
BC045163	2.70705	0.447423	-1.35678
BC046483	1.54993	0.652645	-0.625681
BC047160	8.85595	1.75313	-1.83992
BC050399	6.6389	3.41566	-0.790736
BC053935	6.75675	3.18504	-0.890211
BC063600	0	1.15995	1.111
BC065766	1.36331	2.89252	0.719896
BC069212	20.4572	12.6197	-0.655767
BC070370	1.30593	0	-1.20535
BC070391	1.04794	0.219819	-0.747506
BC073899	3.04108	0	-2.01474
BC080653	1.1554	7.81876e-05	-1.10784
BC082979	0.699571	2.16745	0.898151
BC084558	1.80215	0.279591	-1.13085
BC107108	0	1.64336	1.40237
BC114455	0	1.10566	1.07427
BC127823	52.0722	28.4649	-0.848959
BCAR1	25.37	13.9975	-0.814173
BCAS4	16.4022	10.0672	-0.652989
BCAT2	46.8607	30.5771	-0.599964
BCL7C	57.4966	37.1027	-0.61846
BCO2	2.74232	0.959228	-0.933648
BCYRN1	23.1823	35.6244	0.598854
BDH2	3.91365	2.21212	-0.613269
BET1	7.59747	12.7862	0.681246
BGLAP	1.74632	0	-1.4575
BIVM-ERCC5	1.23929	0.476424	-0.600934
BLOC1S5	5.52891	9.07267	0.625532
BLOC1S5-TXNDC5	2.66035	0	-1.87198
BLVRA	40.155	23.9348	-0.722907
BLVRB	73.8491	46.8217	-0.64632
BNIP3L	11.614	22.1438	0.875605
BOD1L1	1.87629	3.35358	0.59799
BOLA3	77.1287	50.5129	-0.600919
BRF1	15.9759	9.13167	-0.744614
BRIP1	3.01043	5.5208	0.701292
BRMS1	50.5271	31.7647	-0.653189
BRSK2	6.33461	3.39736	-0.738084
BRWD1	4.83775	7.96403	0.618736
BTBD6	35.066	21.4846	-0.681702
BX537481	0.358121	1.17329	0.678269
BX648073	1.04959	0.0603989	-0.950728
C10orf10	3.06395	1.43062	-0.741558
C10orf111	1.16555	0.328367	-0.70508
C10orf118	3.34991	5.95719	0.677518
C10orf54	10.2447	6.39975	-0.603703
C10orf95	0.616601	1.69137	0.735377
C11orf30	6.19116	3.58938	-0.647927
C11orf83	12.3447	6.83572	-0.768129
C11orf84	33.187	21.3302	-0.614452
C12orf44	59.0023	36.1788	-0.690536
C12orf45	26.1278	16.835	-0.605061
C12orf60	2.84781	6.83315	1.02555
C14orf28	0.874166	1.91463	0.637064
C15orf38-AP3S2	0.599246	1.55296	0.67478
C15orf59	1.19505	0.287926	-0.769204
C16orf59	17.7661	9.1579	-0.885524
C16orf74	24.4079	15.3466	-0.636287
C16orf91	37.8386	17.7823	-1.04812
C16orf95	5.76686	3.15693	-0.702967
C17orf58	16.4585	30.7759	0.864003
C17orf61-PLSCR3	0.379811	4.91567	2.10007
C17orf65	2.17589	0	-1.66716
C17orf89	108.861	60.3747	-0.839963
C19orf24	66.9352	31.2214	-1.07614
C19orf25	21.8729	11.0931	-0.919451
C19orf44	3.02585	1.43647	-0.7245
C19orf52	15.3607	8.13345	-0.841003
C19orf53	87.8377	51.2394	-0.766034
C19orf70	43.0879	26.1673	-0.698512
C1QL4	4.32028	2.22945	-0.720214
C1QTNF6	5.05577	2.97497	-0.607365
C1orf112	22.2322	35.2542	0.642026
C1orf131	23.8883	13.3553	-0.793886
C1orf170	2.30657	0.969704	-0.747357
C1orf53	4.35265	1.97757	-0.846118
C1orf54	1.60975	3.27915	0.713413
C1orf61	3.97357	1.15929	-1.20372
C1orf86	55.3966	29.2603	-0.898183
C20orf27	83.6195	43.8502	-0.915875
C21orf119	8.32656	4.38769	-0.791678
C21orf58	1.18672	3.10737	0.909445
C21orf89	1.13873	0	-1.09675
C2orf48	0.363119	2.12097	1.19508
C2orf61	1.39925	0.561913	-0.619267
C2orf70	3.06711	6.39884	0.863295
C2orf88	0.472418	1.27675	0.62879
C3orf18	5.00922	2.97915	-0.594716
C5orf54	1.60485	3.76534	0.87138
C5orf63	1.13512	2.40694	0.674157
C6orf1	19.513	9.14128	-1.0163
C6orf52	1.77524	3.95433	0.836077
C6orf57	11.553	5.24086	-1.00822
C7orf10	2.44234	5.57192	0.932927
C7orf25	1.08328	0	-1.05886
C7orf26	15.7033	9.88955	-0.617189
C7orf41	1.7509	3.23915	0.62387
C7orf55	7.2232	3.30562	-0.933479
C8orf44-SGK3	0	2.12687	1.64472
C8orf82	16.5344	10.2642	-0.638448
C9orf116	16.254	10.3444	-0.60495
C9orf3	5.9884	2.99507	-0.806742
C9orf72	3.21825	8.02808	1.09778
C9orf89	28.011	15.295	-0.832174
CABIN1	25.2645	12.4217	-0.968546
CACNA1B	2.14795	0.538888	-1.03252
CACNB3	10.79	6.57538	-0.638173
CALB2	4.80341	2.38149	-0.779241
CAMK2N2	3.36807	1.13621	-1.03194
CAMKMT	6.4653	2.56252	-1.0673
CAPG	116.782	76.5992	-0.602011
CARD8	5.72851	2.41474	-0.978513
CARS	44.2034	27.7071	-0.655025
CASKIN2	12.322	7.14922	-0.709078
CBX8	13.2359	8.4748	-0.587366
CCAT1	0.653002	1.79844	0.759534
CCBL1	4.33837	2.31563	-0.687118
CCDC103	0.783598	1.90032	0.701422
CCDC107	4.03632	2.0141	-0.740642
CCDC112	1.96811	4.36414	0.853801
CCDC121	0.546375	1.38835	0.627124
CCDC137	56.3524	34.1819	-0.70502
CCDC149	1.86197	0.881868	-0.604841
CCDC159	0.717157	2.3028	0.943666
CCDC180	1.07465	0.312343	-0.660721
CCDC61	0.720693	1.66456	0.630906
CCDC69	3.08709	1.68759	-0.604761
CCDC85B	27.7714	17.3474	-0.64906
CCDC86	65.2724	33.3406	-0.948493
CCDC94	24.8182	13.7743	-0.805299
CCK	1.40368	0.293009	-0.894512
CCL26	2.60748	1.29429	-0.652944
CCND1	161.728	296.146	0.868709
CCND3	34.4698	19.363	-0.80064
CCNG2	3.58168	8.68143	1.07934
CCPG1	3.34313	6.64477	0.815737
CCR6	0.293165	1.97748	1.20319
CD109	9.83874	15.516	0.607669
CD22	1.38495	0.453053	-0.714871
CD2BP2	37.6791	22.6101	-0.71215
CD68	1.6191	3.00722	0.61353
CD70	2.44167	0.227515	-1.48737
CD82	6.83689	3.88895	-0.680758
CD83	6.44598	10.2049	0.589598
CDA	27.5667	13.9259	-0.936516
CDC34	77.4381	49.9734	-0.62181
CDC42EP1	55.4173	34.1035	-0.684523
CDH24	7.10908	4.35753	-0.59797
CDIP1	7.23621	2.76697	-1.12858
CDK14	2.43734	1.27317	-0.596585
CDK19	3.75056	6.2816	0.616158
CDK5	32.7664	14.9589	-1.08122
CDK5R1	1.21486	3.06761	0.876966
CDKN2B	3.39823	1.78544	-0.659018
CEBPA	5.60119	2.37319	-0.968613
CEBPB	14.732	9.33027	-0.606824
CECR5-AS1	1.25145	0	-1.17085
CENPJ	6.46494	3.70719	-0.665263
CENPM	28.5958	15.0172	-0.885771
CEP152	2.15063	3.95214	0.65241
CGB5	1.70467	0	-1.43545
CGB8	2.53169	0	-1.82036
CHAC1	9.07041	2.31016	-1.60515
CHCHD6	29.5642	15.1091	-0.923967
CHD6	2.74809	4.68319	0.600547
CHKB-CPT1B	1.68006	4.86952	1.13098
CHM	3.95906	6.7677	0.647419
CHMP1A	83.7283	52.039	-0.675792
CHMP1B	12.8937	25.3763	0.924811
CHMP4A	10.4425	1.88879	-1.98587
CHRD	3.19264	1.66285	-0.654887
CHRNA7	5.99815	1.01185	-1.79845
CHST2	1.96846	0.894513	-0.647889
CIB2	13.3006	6.74871	-0.884048
CIDECP	3.90808	2.12189	-0.652741
CIR1	4.55681	8.85077	0.825979
CISH	3.29154	1.48007	-0.791112
CITED1	2.16882	0.777836	-0.833823
CKAP2L	6.65621	10.5411	0.592082
CKB	226.683	149.588	-0.59642
CKLF-CMTM1	1.21923	0.00761857	-1.13911
CLCN2	10.2281	5.23688	-0.848211
CLDN1	1.03166	0.308918	-0.634284
CLDN12	5.4429	11.2783	0.930328
CLEC18B	1.1664	0.285324	-0.753165
CLIC1	1.48452	0.469058	-0.758076
CLIC3	5.65651	1.84043	-1.22866
CLMP	1.05376	0.274771	-0.688029
CLPP	64.0721	37.5607	-0.754908
CLTCL1	3.16797	1.62705	-0.665902
CLU	84.5008	55.7266	-0.591914
CLUHP3	0.373413	1.96453	1.11004
CLYBL	7.05649	3.29455	-0.907644
CMTM1	0.772771	2.91651	1.14356
CNP	19.4488	12.4553	-0.603844
CNTD2	0.7281	1.63877	0.610681
CNTNAP3B	2.62624	1.19532	-0.72404
COG7	9.50768	4.82455	-0.851226
COL4A2	1.46863	0.415975	-0.801915
COL6A1	46.1692	25.4349	-0.835403
COL9A3	23.7477	10.5961	-1.09366
COMMD4	91.8954	56.5546	-0.690676
CORO1A	4.10179	1.70714	-0.914237
CORT	1.14036	0	-1.09785
CPNE2	29.4149	19.2102	-0.589691
CPT1B	7.45612	4.32986	-0.665899
CR2	1.09486	2.61093	0.78552
CR749695	103.884	60.6963	-0.765539
CRABP2	377.445	206.347	-0.868037
CRADD	11.2392	6.47526	-0.711314
CREB3	24.6079	14.6553	-0.709935
CREB3L4	4.66107	8.07587	0.68096
CREBRF	0.548373	1.55381	0.721896
CRELD2	21.7867	13.2672	-0.675491
CRIP1	254.292	160.376	-0.661722
CRIP2	23.6248	13.1046	-0.80395
CRIPT	9.48626	14.7919	0.590685
CRLF1	18.1037	10.7563	-0.700418
CRNDE	5.35344	3.1428	-0.616932
CRYBB2P1	6.1277	3.62978	-0.622493
CRYM	3.7784	1.27858	-1.06839
CRYZL1	9.64415	16.0848	0.682651
CSNK1G2	44.9489	24.9685	-0.82327
CSNK2B	0	1.34261	1.22812
CST6	56.9144	26.2088	-1.08985
CSTF2T	7.62879	11.9655	0.587448
CTBP1	67.3257	41.0936	-0.698829
CTBS	4.49759	8.19201	0.74158
CTSH	11.7592	6.94019	-0.684297
CTSK	2.19368	1.03047	-0.653404
CTU2	47.3397	25.175	-0.885021
CTXN1	14.864	8.81422	-0.692811
CXorf40B	15.5257	9.82296	-0.610617
CYBA	166.102	104.735	-0.660283
CYP2E1	0.168817	1.99238	1.35624
CYP39A1	1.03611	0	-1.02581
D28408	0	516.155	9.01445
DACT3-AS1	0	1.00992	1.00714
DBN1	91.7471	59.9962	-0.604582
DBT	1.99718	4.19028	0.792209
DCAF15	30.5774	18.3723	-0.704902
DCTPP1	164.096	104.618	-0.644449
DCXR	141.291	91.5821	-0.620038
DDIT3	15.8735	6.55372	-1.1595
DDIT4	43.0929	10.2553	-1.96994
DDN	4.95838	2.31669	-0.845176
DDX11L2	2.54875	1.13349	-0.734096
DDX39A	131.19	78.6199	-0.731412
DDX49	45.3544	25.6571	-0.798185
DEF8	107.077	64.1831	-0.729486
DEPTOR	0.462305	1.33336	0.674162
DES	1.72875	0.731907	-0.655879
DGCR6	7.55347	3.59414	-0.896716
DGCR6L	32.0179	18.9971	-0.723459
DGKZ	31.4645	19.1211	-0.690152
DHDH	1.10316	3.33974	1.04505
DHRS13	1.93962	0.868129	-0.654035
DHRS3	47.109	27.989	-0.730805
DHRS4L2	20.1273	8.73338	-1.11809
DHX37	20.8642	10.1563	-0.970712
DICER1-AS1	2.55447	0.417077	-1.32672
DJ031130	0.662489	1.63179	0.6627
DJ031144	0	1.81535	1.49331
DKFZP586I1420	0.309689	1.37812	0.860597
DKFZP686I15217	0.570865	1.56704	0.708547
DKFZp434K1323	2.07659	0.59994	-0.943315
DKFZp586E1322	2.94844	0.250341	-1.65896
DKFZp686J1569	7.80813	4.8056	-0.601391
DKFZp686N1631	1.03808	3.46804	1.13243
DKK1	127.504	215.407	0.751934
DL490908	9.42607	15.5225	0.664237
DL491652	0	5008.61	12.2905
DL492076	0	212.717	7.73956
DL492557	5.80121	10.3225	0.735329
DLG4	6.31253	2.93995	-0.892194
DMAP1	19.8892	12.8638	-0.591428
DMKN	92.2882	59.3847	-0.627512
DMRT1	0.972655	2.88237	0.976799
DMTF1	7.07774	11.8301	0.667504
DNAJC27	0.734351	1.71062	0.644229
DOLPP1	19.8264	12.8637	-0.587101
DPM2	37.9623	24.4418	-0.614878
DPP3	33.6698	20.7516	-0.672557
DQ577440	2.90759	6.02093	0.845383
DQ577731	1.17534	2.56147	0.711232
DQ581677	5.58078	28.7798	2.178
DQ583960	624.763	0	-9.28947
DQ591995	1.69431	3.64016	0.784259
DQ592954	1.61749	3.82271	0.88166
DTX2	13.8821	8.78641	-0.604732
DTYMK	73.4815	48.5272	-0.588662
DUS1L	88.3258	56.171	-0.643794
DUSP2	8.1842	4.79671	-0.66392
DUSP23	33.8847	19.3653	-0.776478
DUSP28	2.37677	1.09818	-0.686505
DUSP9	7.76058	4.05259	-0.794004
DYX1C1	0.932014	1.96809	0.619429
EAPP	12.7602	21.6646	0.719939
EBP	99.0766	62.1071	-0.665231
ECH1	61.1079	37.2624	-0.698849
EEF1A2	280.281	181.688	-0.62263
EEF1D	284.993	184.761	-0.622529
EEFSEC	10.926	6.44242	-0.680267
EGFL7	41.6259	25.8435	-0.667161
EGFR	2.71031	5.058	0.707301
EIF3C	1.16692	3.08066	0.913154
ELOF1	68.2898	35.9046	-0.908843
EMC6	37.3153	18.8082	-0.951821
ENDOG	5.5614	1.90693	-1.17451
ENDOV	12.3798	7.42395	-0.667487
ENHO	19.5163	10.9546	-0.779204
ENKD1	11.4856	6.52075	-0.731313
ENPP5	0.933727	2.37658	0.804178
EOGT	3.96161	7.20981	0.726542
EPN1	44.2822	28.4576	-0.620307
ERAP1	2.08627	3.73821	0.618476
ERBB3	7.21135	12.1641	0.680916
ERVK13-1	1.43328	0.579378	-0.623548
ESCO2	10.1705	15.8175	0.590264
ESRP1	22.6015	36.9223	0.684165
ESRRA	41.7716	24.3874	-0.752538
ETFB	93.7554	51.3549	-0.855884
EVA1B	6.51905	3.99966	-0.58872
EVL	4.95928	2.21037	-0.892398
EXD3	5.34039	2.8567	-0.717204
EXOSC4	77.3228	47.3328	-0.69643
Em:AC008101.5	1.83918	0.613702	-0.8151
F10	3.83791	1.2461	-1.10696
FAH	14.4269	4.59188	-1.46405
FAM109A	5.07264	2.49205	-0.798249
FAM115A	7.2787	11.5262	0.59747
FAM117B	2.02328	3.70932	0.639404
FAM120C	1.82182	0.557186	-0.857685
FAM127A	41.8798	26.4631	-0.642804
FAM132B	6.07503	3.30458	-0.716863
FAM149B1	3.7958	6.3621	0.618345
FAM151A	5.0734	2.79945	-0.676714
FAM171A2	4.53188	2.67467	-0.590155
FAM188B	1.2306	2.76879	0.75667
FAM195A	11.165	6.14772	-0.767179
FAM207A	32.0861	17.2382	-0.85926
FAM209B	1.20371	0	-1.13994
FAM20C	10.4837	6.24236	-0.665052
FAM212A	1.61817	0.388578	-0.914951
FAM214A	1.1417	2.48512	0.702453
FAM227B	0.966517	2.02551	0.621538
FAM25A	1.09901	2.64513	0.796261
FAM46B	5.25034	2.53021	-0.824181
FAM47E-STBD1	4.67198	7.82428	0.637625
FAM69B	6.9905	4.00934	-0.673666
FAM81A	2.5968	1.38338	-0.593705
FAM98B	23.4698	36.6365	0.621133
FARSA	103.538	66.0722	-0.640241
FBLIM1	2.44495	1.27569	-0.598178
FBXL20	1.19829	2.41592	0.635893
FBXL4	4.06198	7.36245	0.724224
FBXO2	49.8561	31.2386	-0.65763
FBXO25	3.71542	6.37299	0.644863
FBXO48	0	1.19658	1.13526
FBXO6	21.6244	12.9909	-0.693391
FBXW5	41.2764	27.0642	-0.591125
FDX1L	27.6334	16.4546	-0.714086
FDXR	68.0379	42.7949	-0.656625
FEZ2	8.75099	13.6279	0.585102
FGD3	5.40084	2.6064	-0.827702
FGD6	2.22765	4.34076	0.726561
FGFBP3	1.24956	0.423536	-0.660164
FGFR1OP2	10.056	16.4692	0.65998
FGFR3	6.95162	4.02093	-0.663294
FKBP1A-SDCBP2	1.28282	0	-1.19082
FKBP1B	10.2197	6.39733	-0.600957
FLAD1	34.0485	22.1267	-0.599793
FLJ00104	1.09658	2.42942	0.709927
FLJ00157	0.154267	1.30206	0.995948
FLJ00313	1.91492	4.2581	0.851085
FLJ20021	16.5509	8.95503	-0.818047
FLJ27352	0.347876	2.03346	1.17028
FLJ39739	5.38986	8.83966	0.622824
FLNC	12.5133	7.94214	-0.59569
FN1	16.275	7.16561	-1.08105
FN3K	4.28611	2.01638	-0.809389
FNDC8	1.86033	0.713131	-0.739546
FNIP1	0.00594027	3.6717	2.2154
FNTB	8.52448	5.06488	-0.651161
FOXA3	6.14897	2.32261	-1.10542
FOXD2	1.0159	0.33757	-0.59181
FOXD4L1	1.05261	0.356335	-0.597746
FOXL1	0.329854	1.00716	0.593888
FOXO1	1.75026	3.5809	0.736063
FSCN1	139.833	88.2134	-0.658658
FSD1	22.9111	13.4517	-0.726442
FXYD2	1.52835	0	-1.3382
FXYD6	2.56876	1.13625	-0.740344
FYN	5.53455	3.33216	-0.593001
GABARAPL1	22.3726	35.153	0.629296
GABPB2	0.644376	1.94827	0.842329
GALNT5	5.18137	10.6148	0.909963
GALNT9	1.70491	0.11319	-1.28088
GAMT	53.6395	30.2656	-0.805367
GANC	1.89165	4.20741	0.848675
GATA2	15.232	7.91095	-0.865186
GATSL3	3.6615	1.45328	-0.926079
GCHFR	6.3472	2.17961	-1.20834
GDAP1	6.42401	10.2215	0.595994
GDF11	5.34568	2.56775	-0.830759
GDPD5	10.1473	6.18464	-0.633702
GET4	35.1863	20.0887	-0.778973
GLIS3	2.06404	0.758791	-0.800853
GLTSCR1L	2.70988	4.76805	0.636713
GMCL1	4.21791	8.07662	0.798683
GMDS	12.5438	5.95013	-0.962518
GNAQ	8.54704	13.876	0.639859
GNB1L	4.94984	2.44904	-0.786656
GNB2	169.971	99.4364	-0.767467
GNG12	26.7138	42.7716	0.659391
GNG3	1.2895	3.2466	0.891276
GNRH1	0.901026	1.97027	0.643815
GOLT1A	3.73571	7.41618	0.829585
GPATCH3	8.76401	5.08988	-0.68106
GPATCH4	33.3883	19.9213	-0.716945
GPC1	56.0111	34.2663	-0.692953
GPC3	0.301834	1.07111	0.669859
GPD2	7.99956	12.7684	0.61343
GPR3	3.38913	1.91245	-0.591702
GPR56	17.9758	11.0939	-0.649881
GPR87	4.59994	7.76749	0.646753
GPRC5B	6.18479	3.41122	-0.703769
GPX1	345.358	202.236	-0.76911
GRWD1	20.9187	13.0646	-0.640092
GSTT2	6.56239	3.11856	-0.876704
GTF2A1	11.1015	18.1935	0.665438
GTF2IRD2B	1.575	0.537891	-0.743621
GUK1	112.642	60.3289	-0.88986
H19	2.63327	0.591122	-1.19122
H2AFJ	2.51105	1.20807	-0.669116
H6PD	1.37747	2.56896	0.586077
HACE1	2.81645	5.10856	0.678603
HAGHL	9.74981	5.11336	-0.814274
HAS3	11.7979	19.8645	0.705145
HBG2	7.09141	2.12233	-1.37377
HBP1	4.7462	10.1584	0.957451
HCFC1R1	55.301	33.5687	-0.703694
HCST	1.22945	0	-1.15669
HEATR5A	12.6769	7.23952	-0.731108
HECA	2.33523	4.86669	0.814761
HELB	0.388707	1.41693	0.799431
HERPUD1	33.1841	21.0336	-0.63362
HES6	36.7355	20.7039	-0.797971
HEXIM2	4.71817	1.96687	-0.946611
HEY1	1.27846	0.393236	-0.709621
HHLA3	9.62613	4.71737	-0.894193
HILPDA	7.45949	16.3001	1.03214
HIST1H1C	20.1869	11.4319	-0.769126
HIST1H2AG	0	1.03141	1.02248
HIST1H2BD	9.11326	3.15503	-1.28332
HIST1H2BN	1.1329	2.42556	0.683523
HIST1H4C	0	2.3079	1.72592
HIST1H4D	0	1.71858	1.44285
HIST2H2AC	0.776533	2.53477	0.992552
HIST2H2BF	1.26583	0	-1.18004
HIST3H2A	13.2489	5.70761	-1.08698
HIVEP3	3.35437	1.00596	-1.11817
HKDC1	2.12903	0.533983	-1.02844
HM587424	1.35144	0	-1.23354
HMHA1	14.2782	8.07581	-0.751373
HMOX1	40.1582	24.9934	-0.663035
HMSD	0	1.11316	1.0794
HN1	323.183	205.1	-0.653464
HOMER3	33.0855	15.619	-1.03633
HOXA-AS4	3.0392	1.5352	-0.67197
HOXA1	1.00682	2.01974	0.589509
HOXA11	5.30065	3.06255	-0.633113
HOXA5	4.30426	2.1594	-0.747501
HOXB-AS3	2.60162	4.99	0.73391
HOXC10	2.34478	0.944628	-0.782417
HOXC13	4.30192	2.42928	-0.628609
HOXC9	1.60583	3.20505	0.69038
HOXD-AS2	0.388721	1.61954	0.915557
HP07349	2.3296	0	-1.73535
HR	9.32714	4.92476	-0.801613
HSD17B10	126.682	71.8209	-0.810125
HSD17B14	1.99242	0.348485	-1.14997
HSPA1B	1.01788	0.216279	-0.730365
HSPA5	211.074	117.66	-0.837734
HSPB1	509.168	265.364	-0.937575
HSPBP1	34.3397	20.5382	-0.714389
HSPE1-MOB4	1.42144	0.382328	-0.808765
HUS1	3.98976	7.00377	0.681709
HYPK	4.18916	2.02753	-0.777359
IAH1	25.5675	16.5166	-0.60094
ID3	105.283	52.492	-0.990516
IDH1-AS1	0.64109	2.10786	0.921267
IFI27	4.25562	1.01588	-1.38245
IFI27L1	5.94493	10.7491	0.758518
IFI27L2	64.6316	42.1505	-0.605013
IFI30	116.141	71.0858	-0.700459
IFI35	8.91545	4.85142	-0.760891
IFITM2	136.397	87.253	-0.638633
IFT80	6.05494	9.79741	0.613979
IFT88	2.32117	4.18255	0.641969
IGFBP2	104.179	64.1382	-0.691276
IGFBP6	70.0728	34.4022	-1.00546
IGSF8	14.2431	7.06895	-0.9177
IGSF9	5.80655	3.29801	-0.663255
IKBKG	10.9937	6.70096	-0.639172
IKZF5	6.24939	10.0583	0.609197
IL20RB	1.91614	0.450407	-1.0076
IL22RA1	1.02622	2.2125	0.664905
IMP4	76.6378	47.6901	-0.673131
IMPG2	0.0971601	1.32552	1.08378
INO80B-WBP1	2.82327	1.49289	-0.616988
INO80E	29.6121	19.0076	-0.613555
IQCC	4.56007	2.6618	-0.602549
IQCE	7.45243	4.42077	-0.640869
IQCH-AS1	11.7099	5.48747	-0.970221
IRAK1BP1	1.65723	3.66998	0.813493
IRS2	1.48497	2.96956	0.675751
ISG15	108.128	57.9529	-0.888387
ISM1	1.23505	0.279084	-0.805196
ISOC2	42.4713	21.1273	-0.97424
ITGAX	0.709515	1.82007	0.722145
JA760602	6.62044	3.87376	-0.644839
JA760615	1629.73	2641	0.696113
JAZF1	2.82891	1.50645	-0.611286
JDP2	3.86373	1.87354	-0.759236
JHDM1D	0.799152	2.3989	0.917751
JMY	2.37352	4.0926	0.594148
JN872556	0.666941	3.28473	1.362
JN872559	0	6.589	2.92391
KALRN	2.27867	0.637943	-1.00123
KCNG1	6.92387	3.79463	-0.724786
KCNIP3	1.64123	0.529925	-0.787748
KCNK5	6.99882	4.25597	-0.60583
KCTD1	8.30605	4.35572	-0.797088
KCTD5	32.7958	21.5194	-0.585676
KDM6A	4.33483	7.24209	0.627567
KDSR	7.75467	14.585	0.832033
KHDC1L	9.64777	5.83086	-0.640412
KIAA0488	18.9147	11.0076	-0.729886
KIAA1430	13.7739	21.553	0.610267
KIAA1731	4.47117	8.20324	0.750293
KIAA1932	0.537516	9.344	2.75012
KIF1C	25.8376	16.5543	-0.612431
KIN	4.76665	2.80307	-0.600567
KLC3	11.1761	6.04509	-0.789358
KLF16	20.6872	13.0608	-0.625165
KLF9	0.355373	2.11298	1.19961
KLHDC2	10.5069	18.9037	0.790537
KLHDC8B	10.7408	5.64088	-0.822083
KLHL11	0.370195	1.33247	0.767477
KLHL18	15.9178	9.93679	-0.629354
KLHL24	1.41638	3.23392	0.809148
KLHL25	3.85662	1.92511	-0.731462
KLK14	1.25145	0	-1.17086
KLK5	0.336769	1.13618	0.676284
KLRC2	2.38751	5.19074	0.869886
KLRC3	1.93363	6.1736	1.29001
KLRC4	1.86092	0	-1.51648
KLRK1	1.27402	2.93264	0.790251
KRCC1	4.07693	6.86739	0.631928
KRT13	2.59174	0.525685	-1.23523
KRT8	1970.77	1252.31	-0.653743
KRTAP2-3	6.21547	12.3938	0.8924
KRTDAP	1.27396	3.78054	1.07197
LAGE3	15.2995	8.21371	-0.822974
LAMTOR1	93.9081	60.64	-0.622664
LAMTOR4	132.29	58.9178	-1.15351
LAMTOR5-AS1	0	2.32965	1.73537
LAT	4.27879	1.45252	-1.10594
LBX2	2.86751	0.602249	-1.27131
LEAP2	1.1329	3.14854	0.959789
LEKR1	0.72332	1.67644	0.635123
LEMD1	1.9285	0.321411	-1.14808
LENG1	8.70789	4.94433	-0.707644
LETM1	26.0665	16.1263	-0.660292
LFNG	10.8913	6.79769	-0.608788
LGALS1	951.297	610.233	-0.639689
LGALS9	1.06812	0.37277	-0.591229
LHB	1.16207	0	-1.11241
LIME1	5.16537	1.96093	-1.05814
LIN7B	1.73013	0.578006	-0.790867
LINC00035	1.36133	0.558308	-0.599619
LINC00116	9.94746	4.43511	-1.01021
LINC00173	1.68251	3.38295	0.708318
LINC00239	4.30918	0.358247	-1.96674
LINC00338	6.93626	3.32267	-0.876536
LINC00467	5.50762	14.6639	1.26724
LINC00470	1.03129	2.16386	0.639289
LINC00630	0.307626	2.18468	1.2842
LINC00640	0.80585	2.68388	1.02855
LINC00659	2.52519	1.29044	-0.622075
LINC00896	1.96068	0.830009	-0.694078
LINC00941	1.27409	4.11467	1.16935
LINC00944	0.451504	1.87471	0.985868
LIPE	2.75528	1.48739	-0.594288
LIPT2	1.01968	0.213973	-0.73439
LMLN	0.8111	1.95192	0.704787
LOC100049716	0.0920338	1.0133	0.882545
LOC100127983	1.1386	0.191427	-0.843976
LOC100129917	2.2719	0.220915	-1.42216
LOC100131626	1.52443	0	-1.33596
LOC100132352	0.898426	3.12839	1.12077
LOC100133957	3.10451	0.42816	-1.52305
LOC100134259	0.578885	1.46267	0.641317
LOC100190986	0.44095	1.27001	0.655678
LOC100233156	4.01901	2.04352	-0.721663
LOC100270746	1.56778	0.438497	-0.835959
LOC100287177	2.13822	0.672583	-0.907869
LOC100288069	0	1.82943	1.50051
LOC100288637	1.49081	3.64606	0.899392
LOC100288911	0.37127	3.0966	1.57891
LOC100289561	3.41882	1.46603	-0.841471
LOC100499227	2.03653	4.18656	0.772353
LOC100505549	4.08122	2.33304	-0.608335
LOC100506394	0.450937	2.76571	1.37594
LOC100506710	9.41852	15.5914	0.671285
LOC100506844	4.60156	2.55695	-0.655188
LOC100506990	1.04448	3.11312	1.0085
LOC100507173	0	2.51512	1.81357
LOC100507424	1.71204	0.478252	-0.875486
LOC100616530	1.01474	0	-1.01059
LOC100630923	0	3.55991	2.189
LOC100652768	2.61502	1.25898	-0.678332
LOC100862671	11.134	6.43338	-0.706965
LOC100996485	0.432871	1.17351	0.601118
LOC151009	0.106156	1.4994	1.17603
LOC201651	0.358397	2.26562	1.26545
LOC284385	1.76359	3.52288	0.710701
LOC400684	1.2895	0.21644	-0.912367
LOC440028	0.279602	1.18394	0.771238
LOC440434	2.80272	6.90378	1.05551
LOC441242	0.21756	1.10453	0.789505
LOC553103	1.74857	0.226607	-1.16401
LOC642846	6.28179	10.0448	0.601008
LOC643401	0	1.03725	1.02662
LOC645166	5.12073	2.4391	-0.831672
LOC645249	2.21738	4.13797	0.675312
LOC645513	1.83227	0.770071	-0.678152
LOC646329	0.290941	4.20491	2.01145
LOC646762	1.61042	3.19315	0.683752
LOC654342	11.5723	6.56044	-0.733708
LOC728084	0.170545	1.0837	0.831967
LOC79015	1.08806	0.224648	-0.769799
LONP1	59.3529	35.5547	-0.723368
LOXL2	19.777	10.3306	-0.874765
LPCAT3	28.2769	18.1193	-0.614728
LRCH4	15.8793	10.1265	-0.601261
LRFN3	5.95372	3.38692	-0.664577
LRRC49	3.34425	1.89017	-0.587952
LRRN2	1.9765	0.894072	-0.652126
LSM7	209.854	118.398	-0.820466
LSMD1	65.0425	26.7037	-1.25332
LSS	24.3228	14.51	-0.707237
LTB4R2	0.719859	1.99186	0.798754
LUC7L2	16.9131	30.4213	0.810727
LY96	1.15528	0.380002	-0.643206
LYPLA2	84.0644	51.491	-0.696485
LZTS2	43.5643	28.3061	-0.604691
MACC1	0.860227	2.02089	0.699493
MACF1	38.6422	24.668	-0.627068
MAD1L1	13.1962	7.71769	-0.703482
MAFF	7.48516	12.5077	0.670767
MAGI1	3.72226	7.30054	0.813725
MANEA	3.35678	6.25557	0.735826
MANF	108.2	67.9241	-0.663892
MAP2K2	95.1402	59.9983	-0.656371
MAP3K1	1.62475	2.9922	0.605004
MAPK8	10.0341	15.8009	0.606564
2014-03-08	1.5385	4.66739	1.15871
MBTD1	9.23588	14.7655	0.623139
MC1R	4.69391	2.76919	-0.595165
MCF2L-AS1	1.01931	0.171597	-0.785386
MCM3AP_var1	0	1.25345	1.17214
MDFIC	1.97296	3.54898	0.613643
MDK	252.889	146.751	-0.781036
MED11	11.3225	5.89129	-0.838449
MEF2BNB	5.75514	3.44056	-0.605244
MEF2BNB-MEF2B	4.05896	2.30689	-0.613364
MEIS2	7.43454	2.68259	-1.19559
METRN	30.5153	16.3161	-0.863938
METRNL	27.9426	15.2641	-0.831506
METTL18	2.86766	6.05348	0.866873
METTL4	3.69388	6.53372	0.682581
MEX3D	15.4702	9.77323	-0.612407
MFAP2	59.4911	35.4251	-0.731789
MFI2-AS1	1.0316	2.38084	0.734765
MFSD6	4.35313	8.94411	0.89346
MFSD8	3.1087	5.58385	0.680249
MGAT5B	3.91281	1.15994	-1.18555
MGLL	2.94544	1.54416	-0.632995
MGMT	11.7227	6.79153	-0.707426
MICALL2	14.0152	8.43001	-0.671095
MICB	6.73445	3.95039	-0.643756
MIIP	23.6519	14.6098	-0.659247
MILR1	1.32439	0	-1.21685
MINOS1-NBL1	0.00116329	1.3261	1.21624
MIR1307	38.8979	15.7803	-1.24954
MIR17HG	1.85425	4.03736	0.819557
MIR205HG	1.12041	0	-1.08434
MIR29C	0	1.01047	1.00753
MIRLET7BHG	2.6742	1.31575	-0.665955
MKL2	1.5523	3.62749	0.858429
MKNK2	36.9187	15.975	-1.15949
MLF2	274.538	170.221	-0.686396
MLH1	3.78962	9.13635	1.08156
MLLT11	2.78396	0.935058	-0.967518
MLST8	42.474	21.6916	-0.937993
MMD	11.8701	19.6585	0.682712
MMEL1	2.70032	0.865937	-0.98775
MMP11	4.77207	2.74791	-0.623004
MMP14	7.74619	4.81646	-0.588513
MMP17	7.72221	4.22669	-0.738797
MMP2	1.88605	0.857177	-0.635983
MN1	1.78798	0.787574	-0.641219
MOK	3.64221	1.63864	-0.815016
MORN1	0.654401	2.07184	0.892792
MORN2	15.2514	9.77109	-0.5934
MOSPD2	1.65858	3.0948	0.623137
MPP2	6.66895	3.33032	-0.824554
MPV17	22.0165	14.1492	-0.603423
MPV17L2	32.3884	21.16	-0.591389
MRE11A	1.59861	3.5698	0.814389
MRP63	100.562	30.7619	-1.677
MRPL12	220.954	123.022	-0.839665
MRPL28	43.688	26.6605	-0.69206
MRPL36	106.157	56.9931	-0.885768
MRPL41	129.717	78.216	-0.722581
MRPL46	39.4714	24.4078	-0.671631
MRPL53	38.9997	24.0556	-0.674856
MRPS18A	57.6822	35.8798	-0.670094
MRPS2	85.7115	52.5032	-0.696599
MRPS26	80.3086	50.3788	-0.662235
MRPS34	98.0651	42.894	-1.17435
MRPS6	78.7626	48.6117	-0.685032
MRVI1-AS1	2.69677	1.03313	-0.862563
MSH5-SAPCD1	1.99747	0.789891	-0.743876
MSRA	7.00913	3.60188	-0.799423
MSRB1	30.4687	18.6384	-0.68024
MT1A	1.8378	0.778967	-0.673733
MT1F	12.9977	7.4919	-0.721031
MTFP1	48.8245	22.8567	-1.06246
MTG2	13.402	6.78135	-0.888176
MTIF3	8.25385	12.9193	0.58896
MTL5	4.57665	1.88431	-0.951175
MTMR9LP	2.67082	0.680321	-1.12737
MTRNR2L2	63.4044	38.257	-0.714209
MTX1	28.6181	16.7624	-0.737652
MUSTN1	1.25907	0.443828	-0.64583
MUTYH	7.13939	12.4122	0.720549
MVD	77.4824	36.8221	-1.05314
MVK	25.1165	13.5815	-0.840817
MXI1	12.0631	24.7009	0.976315
MYL9	75.831	44.1679	-0.766389
MYLK2	1.2113	0	-1.14489
MYO15B	3.04387	1.25476	-0.842763
MYO5C	5.39812	9.0165	0.646658
Metazoa_SRP	194.749	100.468	-0.947987
N6AMT2	12.2649	7.75246	-0.599854
NAB1	7.22654	13.0565	0.772881
NADKD1	5.96812	9.89753	0.64516
NBAS	10.2468	5.4437	-0.803558
NBL1	58.4802	35.1629	-0.717898
NBR1	15.1027	26.2263	0.757699
NCLN	69.881	42.1888	-0.714741
NCOA2	0.925783	3.05306	1.07357
NDUFA9	80.0816	52.6213	-0.596567
NDUFC2-KCTD14	25.1927	11.7582	-1.03774
NDUFS6	139.143	87.695	-0.659975
NDUFS7	52.9423	34.5168	-0.602912
NDUFS8	85.2764	47.7408	-0.823836
NEAT1	8.02065	13.171	0.651638
NEBL	5.00442	2.70734	-0.695639
NEK7	10.9532	17.2479	0.610336
NFKBIB	22.9732	12.0752	-0.87459
NGFR	4.96414	2.23571	-0.882232
NICN1	0.608527	1.7161	0.755796
NINJ1	37.9055	22.363	-0.735749
NIPAL3	3.45358	5.74069	0.597932
NME1-NME2	51.7087	26.8124	-0.922312
NMNAT3	1.52792	2.82122	0.596082
NOP16	96.6041	62.7422	-0.614691
NOSIP	106.914	63.1391	-0.750601
NOTUM	5.75276	2.97197	-0.765623
NOVA2	1.17056	0.396006	-0.636762
NPB	1.8227	0.3783	-1.03419
NPCEDRG	0.784068	3.72684	1.40571
NPFF	2.41696	0.400731	-1.28653
NPHP3	1.34178	2.67409	0.649781
NPM2	4.09304	1.9119	-0.806565
NPW	20.9281	13.1877	-0.62814
NR1I3	3.76435	2.12005	-0.610711
NR2C1	3.85874	7.44847	0.798109
NR2F1	23.5814	14.7584	-0.641448
NR2F1-AS1	7.00143	4.28859	-0.597375
NR4A2	3.36312	6.29401	0.741354
NSUN5P1	18.3044	9.19328	-0.921311
NT5E	11.0878	21.6143	0.903683
NTHL1	39.4454	19.5983	-0.97345
NTMT1	43.2833	27.1444	-0.653914
NTN1	2.30367	0.934825	-0.771867
NUBPL	2.63518	4.82145	0.679351
NUDC	141.354	89.7958	-0.648786
NUDT14	25.7091	11.5787	-1.08634
NUDT16L1	16.3594	10.1974	-0.632559
NUDT7	4.0038	2.18952	-0.649686
NUPR1	2.05363	0.983214	-0.622685
NXPH4	7.217	4.4473	-0.593071
NYAP1	3.30609	1.55359	-0.753854
Nup88	4.53972	2.65173	-0.601233
OBSCN	4.13581	2.32665	-0.626522
OGFR	28.7349	17.3725	-0.694606
OLFM1	2.59654	1.16895	-0.729615
OLFM2	10.8717	6.89576	-0.588376
OLFML2B	3.57122	0.847305	-1.30716
ONECUT3	3.34962	0.771134	-1.29622
OPTN	5.32712	10.1219	0.813777
OR51B2	0.681626	2.865	1.20061
OR51B4	6.07381	18.6102	1.47104
ORM1	1.81095	0	-1.49106
OSBPL11	7.66022	4.68949	-0.606104
OSER1-AS1	1.83764	4.12213	0.852052
OSGIN1	12.6406	7.82912	-0.627566
OST4	27510.3	96812	1.81517
OTUD1	1.21867	2.41154	0.620728
P2RX5	8.03354	3.95829	-0.865449
P2RY11	6.77063	0.00203877	-2.95509
P4HB	504.523	326.523	-0.626179
PACSIN3	28.6747	17.4081	-0.688892
PAGE4	0	1.0474	1.03379
PAK4	34.095	20.2558	-0.723412
PAK6	11.7018	5.97434	-0.864907
PAM16	65.0578	34.7998	-0.883777
PAN3	7.84369	12.3693	0.596207
PANK4	13.5515	5.81055	-1.09532
PARD6B	5.7302	9.50354	0.642154
PC	7.11383	3.65684	-0.801031
PCBP4	24.1464	12.7277	-0.873258
PCK2	9.56421	5.5304	-0.693941
PCMTD1	2.9297	7.43824	1.10252
PCMTD2	5.7463	13.1993	1.07365
PCNXL3	17.7047	10.6433	-0.683898
PCSK4	2.17942	0.332644	-1.25447
PCSK6	3.29693	1.46012	-0.804579
PCSK7	15.4711	7.25111	-0.99728
PDCD4	6.12906	15.3515	1.19764
PDCD4-AS1	0.216492	1.00755	0.722709
PDCD5	118.051	78.0786	-0.590217
PDF	19.4567	7.95825	-1.19128
PDGFA	4.07747	6.76491	0.612861
PDGFC	14.3618	8.92754	-0.629843
PDPR	3.01985	5.20749	0.626868
PDXDC2P	5.15113	9.34837	0.75048
PDZK1IP1	1.11412	0.233489	-0.777312
PEF1	38.9645	23.5723	-0.701682
PELI2	0.251942	1.07021	0.725609
PEMT	30.2328	15.7325	-0.900408
PET100	233.291	144.952	-0.682806
PEX11G	1.3694	2.99691	0.754365
PEX14	28.3236	15.5889	-0.821842
PEX16	10.5759	6.02884	-0.719763
PEX6	6.88211	3.85886	-0.697964
PFDN1	60.9705	39.9903	-0.596299
PGAM5	76.3783	48.3257	-0.649591
PGF	6.7614	2.57568	-1.1181
PHF5A	68.7358	43.4377	-0.650115
PHGDH	77.2877	46.0723	-0.733907
PHKA2	9.81354	4.88664	-0.877323
PHLDA2	155.785	86.4019	-0.84305
PHLDA3	39.6109	23.2211	-0.745604
PHOSPHO1	2.23536	0.990875	-0.700524
PHPT1	46.3783	24.8176	-0.875873
PI4KB	21.8429	13.6217	-0.643637
PIEZO1	72.8115	45.3145	-0.672381
PIGL	7.56622	4.39381	-0.667354
PIGP	10.0842	20.7456	0.972214
PIGY	81.8294	53.2973	-0.609262
PIH1D2	1.11652	2.85619	0.865482
PIM2	17.1206	10.2215	-0.691365
PIP5KL1	5.52307	2.17165	-1.04032
PITX3	1.64495	0.416282	-0.901132
PKM	1432.03	952.82	-0.587277
PLA2G10	1.70349	0.613187	-0.744909
PLA2G4B	1.02973	0.000177749	-1.02103
PLCB2	1.34965	0.456144	-0.690293
PLEKHA4	5.34373	2.8417	-0.723586
PLEKHA7	2.74075	1.42311	-0.626469
PLEKHA8P1	1.52894	0.596807	-0.663343
PLEKHG6	8.05754	4.93121	-0.610792
PLLP	4.0734	1.78304	-0.866291
PLSCR3	27.5693	10.5644	-1.30478
PLSCR4	1.40224	2.79913	0.661285
PML	12.9618	7.123	-0.781397
PMPCA	77.9037	50.8338	-0.606198
PMS2CL	2.39005	4.32804	0.6523
PMS2P1	9.13359	15.3091	0.686533
PMVK	23.4425	14.6709	-0.641304
POLE4	18.8993	10.6076	-0.777648
POLL	16.8705	10.4294	-0.64483
POLR2E	69.9472	45.3824	-0.61317
POLR3K	53.7436	26.3664	-1.00028
PON1	0	1.12418	1.0869
POPDC2	0.327543	1.08666	0.652437
POPDC3	5.02389	2.77294	-0.675006
POR	48.8725	27.3549	-0.814648
PPAN-P2RY11	4.65216	7.82802	0.643288
PPFIA3	11.0601	4.82614	-1.04963
PPIEL	1.40134	2.8383	0.676628
PPIP5K1	8.18162	4.93992	-0.628305
PPM1J	2.41729	4.8456	0.774496
PPM1L	0.759579	1.64417	0.587585
PPP1R14B	205.724	120.829	-0.762848
PPP1R16A	25.2736	16.5139	-0.585117
PPP1R1A	1.08092	0	-1.05722
PPP1R32	0.305878	1.12914	0.70525
PPP1R37	13.253	7.04595	-0.824931
PPP1R7	42.2288	25.5295	-0.704393
PPP2R1B	17.2888	10.4294	-0.678217
PPP2R4	96.9052	59.7278	-0.689028
PPP2R5B	9.65882	5.63039	-0.684882
PPTC7	6.90055	11.0982	0.614767
PQLC3	7.81683	15.0592	0.865068
PRDM5	1.53661	0.670278	-0.602816
PRG2	1.46228	0.517029	-0.698748
PRICKLE3	6.74185	3.65968	-0.732447
PRKAB2	4.35515	7.3124	0.634338
PRKCDBP	24.3577	14.4271	-0.716957
PRKD2	35.3044	22.8982	-0.60324
PRPH	1.08157	0.304865	-0.673772
PRR22	8.98071	5.32661	-0.657709
PRR24	8.7082	5.03828	-0.685065
PRR5-ARHGAP8	1.13229	2.75283	0.815579
PRRT3-AS1	7.79982	3.80871	-0.871824
PRRX2	13.0255	7.41941	-0.736261
PRSS3	46.1007	29.5098	-0.626476
PRSS54	0.410479	1.73395	0.954802
PRTN3	1.6951	0.203335	-1.1633
PSAT1	101.185	67.077	-0.585951
PSMB10	5.65077	3.37906	-0.602899
PSMG3	104.334	55.3179	-0.903299
PSORS1C1	1.79906	3.95658	0.824405
PTBP2	2.00044	3.97458	0.729399
PTCH1	0.983528	2.21507	0.696784
PTGDR2	2.25496	0.493377	-1.12406
PTGES	24.229	12.4371	-0.908861
PTGES3L-AARSD1	6.19341	2.06025	-1.23303
PTPLB	5.32912	12.1323	1.05304
PTRHD1	52.847	25.6619	-1.01409
PUF60	189.635	123.599	-0.61352
PUSL1	26.1008	14.6231	-0.794654
PWWP2B	5.47117	2.61746	-0.839049
PYCR1	191.228	118.954	-0.680342
PYY2	1.56354	0.56343	-0.713423
QPCTL	8.20213	4.2626	-0.80619
QTRT1	20.8036	13.3575	-0.602762
R3HCC1	20.3915	12.5139	-0.662587
RAB11B-AS1	0.236118	1.38877	0.950451
RAB1B	107.544	70.9113	-0.59399
RAB20	12.7078	7.32064	-0.720231
RAB26	11.8323	5.9278	-0.889306
RAB30	1.35366	0.507884	-0.64238
RAB33B	1.88434	3.56412	0.662095
RAB3A	7.21965	2.66651	-1.16467
RAB40A	0.304135	1.26819	0.798449
RABEP2	7.2825	4.46391	-0.600132
RAC3	126.959	58.1158	-1.11407
RAD51L3-RFFL	2.687	0	-1.88245
RAET1L	2.55856	1.06999	-0.78167
RAMP1	33.2801	15.3261	-1.07019
RANGRF	37.6159	23.7247	-0.64324
RAP1GAP	8.20734	4.92903	-0.634989
RAPGEF2	2.7805	5.58993	0.801686
RARG	30.9778	19.4398	-0.645694
RASGRP2	2.71986	1.30373	-0.691277
RB1CC1	3.73758	7.80811	0.894681
RBKS	0.978132	2.39188	0.777948
RBL1	1.50487	3.50198	0.845822
RBM26-AS1	0.269065	1.70788	1.0934
RBPMS	8.81654	5.37979	-0.621707
RC3H2	4.15874	7.00733	0.634302
RCAN3	2.4297	4.84573	0.769303
RCAN3AS	2.06715	0	-1.6169
RCE1	34.5085	20.5265	-0.722053
RDH13	12.9856	7.86206	-0.658232
REP15	3.9381	1.04659	-1.27073
REPS2	0.303244	1.70009	1.0509
REST	7.63888	12.578	0.652353
RFPL2	1.24144	0.395409	-0.683738
RGS14	5.35506	3.05019	-0.649918
RGS19	10.4495	5.49564	-0.817741
RGS2	24.9671	13.034	-0.887759
RGS3	14.2696	7.89385	-0.779784
RHBDL1	6.00256	3.6367	-0.594784
RHEBL1	1.59484	4.5319	1.09213
RHOG	35.2154	22.0645	-0.65093
RHOT2	25.2813	14.8171	-0.732551
RMI2	8.89404	17.5691	0.908273
RMRP	9.09061	5.1758	-0.708315
RNASE1	1.24514	3.35163	0.954752
RNF103-CHMP3	0	2.35387	1.74583
RNF122	3.6481	2.09006	-0.589006
RNF181	50.8639	33.1336	-0.603538
RNF213	3.14432	5.65592	0.683502
RNF223	1.26609	0.355095	-0.741811
RNH1	67.7912	41.345	-0.700034
RNMT	11.4518	17.7903	0.59363
RNU6ATAC	519.191	0	-9.0229
ROMO1	279.154	154.053	-0.85346
ROPN1B	1.53815	0.65929	-0.613214
RPF2	45.5089	29.7284	-0.597934
RPL23AP7	3.58503	1.13722	-1.10119
RPPH1	1.24361	0	-1.16582
RPS19BP1	124.849	58.506	-1.08059
RPS6KA4	29.9214	17.9283	-0.70806
RPS6KA5	1.97344	4.96705	1.00488
RPS6KB2	29.134	18.7158	-0.612037
RPS6KC1	3.30142	6.02434	0.707549
RPS6KL1	4.72215	2.18812	-0.843852
RPSAP58	13.0928	6.9897	-0.818745
RPTOR	20.7942	11.1724	-0.840323
RPUSD1	30.4976	19.7982	-0.598778
RRAD	2.6243	0.651234	-1.13416
RRP1	48.5654	31.0159	-0.630547
RRP9	60.0854	38.1814	-0.640659
RSC1A1	1.65803	3.13819	0.638642
RTN4RL1	3.19421	0.959471	-1.09793
RUNDC3B	0.20554	1.05059	0.76636
RUVBL2	166.287	99.9449	-0.728756
RWDD2A	3.86148	7.74065	0.846345
S100A1	0.331596	2.23035	1.27854
SAMD11	26.6888	15.2955	-0.764825
SAMD12	1.48502	2.84545	0.629895
SAMD9	1.10046	2.54066	0.753312
SARS	89.1893	56.5926	-0.647073
SARS2	25.4503	16.3857	-0.605386
SAT1	72.3039	119.741	0.719948
SAT2	40.5426	25.1747	-0.66642
SBF2	4.59773	8.46114	0.757171
SCAMP4	25.8404	16.607	-0.608255
SCAND1	28.4998	12.9314	-1.08237
SCAND2P	2.89575	1.34066	-0.734985
SCARB1	81.4814	50.2751	-0.685811
SCARNA10	0	1.05847	1.04157
SCARNA22	0	106.358	6.74629
SCFD2	6.10177	3.03759	-0.814684
SCLT1	5.04827	8.26551	0.615347
SCN1B	4.66833	1.74572	-1.04574
SCN5A	5.39435	2.05293	-1.0666
SCO2	33.6964	18.9763	-0.796494
SDC1	39.3536	23.3653	-0.727867
SEC14L2	7.83111	4.77722	-0.612219
SECTM1	7.74796	3.60061	-0.927121
SELM	84.9074	49.3285	-0.771407
SEMA6B	31.4951	14.7894	-1.04127
SENP7	1.39041	3.92648	1.0433
2014-09-04	0.99349	2.20099	0.683223
2014-09-09	117.049	75.993	-0.61659
SERINC1	19.2647	30.8483	0.652248
SERINC3	23.5482	38.7228	0.69435
SERPINB2	2.29907	0.875109	-0.815086
SERPINH1	109.002	58.1316	-0.895531
SERTAD3	20.0935	9.64376	-0.986791
SESN2	10.0823	4.8308	-0.926492
SF3B5	129.32	85.8769	-0.585014
SFXN2	3.89537	6.37951	0.592106
SGK196	0.442483	2.09367	1.10077
SGTA	96.0957	58.8504	-0.698047
SH2B1	13.0314	8.29299	-0.59444
SH2B2	2.89735	1.1763	-0.840616
SH3BGRL3	126.495	79.2363	-0.668114
SH3D19	7.133	12.9812	0.781625
SH3GL1	52.3943	31.5436	-0.714311
SH3TC1	2.44446	1.20479	-0.643637
SHANK2	1.3715	2.56984	0.590058
SHMT2	146.506	96.4401	-0.598186
SIL1	14.0107	7.8148	-0.767996
SIM2	3.41411	5.85704	0.635464
SIMC1	4.01186	7.68628	0.793391
SIRT2	7.75125	4.05066	-0.793016
SIRT7	35.0952	22.194	-0.638055
SIVA1	115.41	65.6983	-0.803499
SIX1	1.74272	3.75967	0.795254
SIX4	5.01607	8.74123	0.695282
SLC12A6	2.51796	5.51499	0.889026
SLC16A14	4.87134	2.79758	-0.62861
SLC17A7	1.35839	0.372961	-0.780512
SLC19A1	19.997	12.7462	-0.611156
SLC1A4	3.45927	1.51293	-0.827436
SLC25A10	48.1401	27.0754	-0.807593
SLC25A22	43.772	24.5558	-0.808948
SLC25A29	16.5418	9.7125	-0.711499
SLC25A35	1.4353	2.83301	0.654379
SLC27A3	4.53598	2.33554	-0.730917
SLC27A5	6.45874	3.4336	-0.750453
SLC29A4	9.58158	5.01055	-0.815986
SLC2A4RG	38.4353	22.9573	-0.719023
SLC2A6	10.3761	4.46284	-1.05828
SLC31A2	7.32959	4.24451	-0.667436
SLC35E4	4.42758	1.56733	-1.08004
SLC39A10	9.19104	17.0217	0.822432
SLC39A4	55.3682	32.8241	-0.736832
SLC3A2	255.779	144.449	-0.820012
SLC45A4	5.44974	2.2573	-0.985562
SLC7A5	170.239	102.474	-0.726743
SLC9A1	7.12454	4.34889	-0.603047
SLC9A3R2	22.4583	14.2054	-0.625515
SLCO1B3	3.50597	5.88896	0.612448
SLCO4A1	51.2498	27.3114	-0.884042
SLIRP	472.674	258.038	-0.870727
SLMAP	15.3756	24.7204	0.651364
SLU7	9.65235	16.2246	0.693299
SMIM12	43.2828	25.6585	-0.732151
SMIM13	6.03189	10.0196	0.648087
SMIM14	6.52033	10.3355	0.591981
SMIM19	9.23041	16.2868	0.756809
SMIM3	38.0537	88.4501	1.19563
SMIM4	24.4765	13.3408	-0.829042
SMOX	13.0605	5.734	-1.06211
SMTN	46.152	28.9796	-0.653339
SMYD3	15.0199	9.53813	-0.604248
SNAPC2	21.986	14.2514	-0.591811
SNAPC5	16.6167	10.0838	-0.668485
SNHG11	10.1301	6.06373	-0.655961
SNHG15	55.9722	35.5309	-0.641141
SNN	13.2097	8.11624	-0.640362
SNORA17	0	85.9558	6.44221
SNORA3	0	69.1033	6.13141
SNORA31	171.799	0	-7.43295
SNORA52	125.931	0	-6.9879
SNORA57	45.2662	0	-5.53189
SNORA62	68.2303	0	-6.11333
SNORA63	0	47.9284	5.6126
SNORA67	100.671	0	-6.66776
SNORA7	0	36.8502	5.24223
SNORA70	0	238.855	7.90602
SNORA74A	6.71104	0	-2.94693
SNORA76	0	55.0083	5.80757
SNORA81	11.2469	6.96157	-0.621292
SNORD10	0	22.5215	4.55591
SNORD15B	0	49.7847	5.66632
SNORD17	0	7.38623	3.06802
SNORD22	0	106.479	6.74791
SNRPA	61.8365	40.6578	-0.593016
SNX22	1.9039	3.91625	0.759568
SNX24	5.46762	9.41893	0.6879
SNX27	3.11075	6.07606	0.783546
SNX29	0.493414	1.33085	0.642243
SNX29P2	0.657881	1.94108	0.827005
SNX8	9.21314	5.15409	-0.730809
SOX8	3.59916	1.52605	-0.864487
SPARC	3.69293	1.66867	-0.814369
SPATA2L	15.4545	7.63523	-0.930176
SPIN2B	3.46629	1.71452	-0.71838
SPIN4	4.34266	7.97293	0.748021
SPNS2	1.67389	0.242604	-1.10557
SPR	91.6588	60.182	-0.598821
SPTSSB	2.79609	17.9136	2.31684
SPTY2D1-AS1	1.32672	0	-1.2183
SRM	133.278	74.318	-0.834156
SRRM3	4.9851	2.80586	-0.653153
SRRM5	2.23858	0.385252	-1.22521
SSBP4	29.372	17.9064	-0.683864
SSTR5	3.60771	1.97032	-0.633432
ST20-MTHFS	1.66525	0	-1.41427
ST3GAL6-AS1	1.68892	0.564489	-0.781335
ST5	3.44218	1.81385	-0.65872
STAC3	1.3416	3.10451	0.809715
STARD10	36.2178	23.3232	-0.613657
STBD1	3.96668	1.4454	-1.02221
STC2	17.604	10.4862	-0.695711
STMN3	89.7003	54.8407	-0.69979
STRA13	176.999	93.8401	-0.908301
STX8	16.4017	9.75362	-0.694403
SULF2	8.82185	3.78056	-1.03882
SULT2B1	2.92279	0.82044	-1.10759
SUN3	2.65736	6.00373	0.937321
SURF2	30.2544	19.0623	-0.639572
SUSD2	12.6298	6.84219	-0.797436
SUV39H1	12.3691	7.72816	-0.615154
SYBU	15.9983	9.27565	-0.726163
SYCE1L	1.89392	5.25163	1.11121
SYNE4	18.1819	6.93917	-1.27268
SYNGR2	114.183	73.6003	-0.626673
TADA2A	3.13328	6.80805	0.917675
TAGLN	10.8202	5.73126	-0.8123
TARBP1	1.76476	3.30448	0.638685
TARBP2	23.5959	14.9989	-0.620443
TBC1D15	6.69552	11.543	0.704794
TBC1D19	4.57697	8.12189	0.709851
TBC1D8	7.54091	12.7498	0.686945
TBCE	8.67204	13.6192	0.595972
TBRG4	68.9475	43.6622	-0.64722
TCP11L2	0.0974566	1.32023	1.0801
TEAD2	17.4483	9.82761	-0.76877
TECR	189.501	112.144	-0.751642
TENC1	4.80222	2.47222	-0.740744
TESC	13.6923	6.90429	-0.894351
TFEB	5.7802	1.56311	-1.40343
TGFBR3L	2.21642	0.311265	-1.2945
TGIF2-C20orf24	0	3.28868	2.10053
THAP10	1.27667	2.79103	0.735665
THAP7-AS1	1.70871	0.618553	-0.742902
THAP9	1.02934	2.0969	0.609814
THEM4	2.75413	4.87987	0.647306
THEM6	13.0041	7.33638	-0.748361
THRA1	3.97877	0	-2.31579
TICAM2	0.000816829	1.67567	1.41872
TIFA	10.435	18.3423	0.758303
TIGD5	7.65233	3.91941	-0.814603
TIGD6	1.14828	2.7884	0.818409
TIMM10	61.2446	37.5743	-0.690309
TIMM22	26.48	16.3041	-0.667268
TIMM23B	2.10292	0	-1.63363
TIMM44	44.0921	20.7779	-1.05001
TJP1	14.0218	22.1964	0.626841
TKT	407.391	250.537	-0.699181
TM4SF19	1.48931	0	-1.31575
TM4SF19-TCTEX1D2	0	1.76007	1.4647
TMCO6	4.14088	8.62267	0.904421
TMED6	1.04656	0.219533	-0.746872
TMED9	178.396	115.115	-0.627593
TMEM104	11.1298	6.2024	-0.752011
TMEM110-MUSTN1	0	1.48728	1.31457
TMEM128	16.2432	24.9336	0.588794
TMEM171	6.96178	4.01503	-0.666833
TMEM182	1.92788	3.6644	0.671836
TMEM185A	2.81651	5.07238	0.670008
TMEM191A	1.00547	0.0945157	-0.873648
TMEM194A	5.1376	10.235	0.872257
TMEM2	14.0202	8.19502	-0.707981
TMEM221	3.40524	1.63233	-0.74288
TMEM249	0.985668	2.5754	0.848479
TMEM255B	0.700849	2.15953	0.893455
TMEM38A	6.18704	3.60073	-0.643535
TMEM52	13.4224	5.87316	-1.06927
TMEM55A	9.02344	5.67578	-0.586369
TMEM74B	9.68735	6.0019	-0.610086
TMEM81	5.86505	3.34535	-0.659798
TMEM87B	4.30469	7.74148	0.72061
TMEM98	20.2731	10.9199	-0.835661
TNFAIP2	36.7091	19.7861	-0.859297
TNFRSF18	30.062	15.9405	-0.874681
TNFRSF6B	2.82518	0	-1.93553
TNFSF13	1.04786	0	-1.03412
TNFSF18	0	1.17002	1.11771
TNK1	11.209	6.42278	-0.71791
TNKS1BP1	22.0244	12.9841	-0.719375
TNNT2	1.26002	0	-1.17633
TNS3	2.38539	1.11693	-0.677351
TOM1	9.97877	5.90621	-0.668749
TOMM22	124.63	81.7795	-0.601836
TOMM40	132.104	83.4366	-0.656609
TOP1MT	22.6468	14.5692	-0.602949
TOPORS-AS1	3.03473	6.375	0.870172
TP53I3	17.9722	11.6293	-0.587107
TPM2	238.03	154.203	-0.623037
TPP1	12.3264	19.8421	0.645209
TPPP3	1.38539	0	-1.25423
TRAPPC5	32.831	18.611	-0.786686
TRIB3	17.7533	7.70919	-1.10654
TRIM16L	8.76767	4.73025	-0.769417
TRIM34	0.279557	1.26279	0.822456
TRIM52	1.06678	2.13495	0.601058
TRIP6	62.9999	39.3636	-0.665015
TRMT1	87.3233	52.8986	-0.712547
TRMT61A	9.7116	5.99766	-0.614229
TRPC1	2.38646	4.78844	0.773398
TRPM2	25.6146	13.0468	-0.921974
TSC22D3	9.38082	5.14282	-0.756949
TSC22D4	15.9702	10.0393	-0.620354
TSPAN7	4.76469	2.47913	-0.728517
TSPO	107.552	66.3304	-0.689052
TSR3	44.8358	26.4809	-0.738046
TSSC4	34.2587	18.1152	-0.883257
TSTD2	4.45739	7.65495	0.665316
TTC28-AS1	4.32925	7.39522	0.655637
TTC39A	8.90009	4.97371	-0.728814
TTLL12	50.3941	28.638	-0.794154
TUBA1A	1097.7	632.055	-0.795396
TUBA4A	53.271	33.207	-0.66589
TUBB2A	30.1096	15.6918	-0.898218
TUBB3	99.667	63.0605	-0.652084
TUBB4A	15.9304	8.4614	-0.83949
TYW1B	1.98382	0.924226	-0.632884
U2	14.4086	0	-3.94566
U2AF1L4	7.25106	3.79295	-0.783665
UAP1L1	8.08592	4.33725	-0.767537
UBALD2	23.689	44.4244	0.879599
UBE2E1	47.875	74.8112	0.633315
UBE3D	5.43634	2.97305	-0.695994
UBTD1	11.2543	4.87395	-1.06089
UCK1	18.0862	11.1731	-0.648838
UCN2	1.82707	0.801367	-0.650215
ULK2	0.749039	1.76845	0.662518
UNC13D	7.61046	4.10581	-0.753951
UNQ514	8.2134	4.5758	-0.724555
UPK3B	2.57692	1.09759	-0.769984
URGCP-MRPS24	1.25486	0	-1.17304
UTS2	0.624348	2.59947	1.14792
VAMP8	91.4627	56.3543	-0.68897
VEZT	7.48626	13.267	0.749486
VIM	16.0441	9.45524	-0.705046
VPS16	15.705	9.88483	-0.617958
VPS37D	7.66817	3.88647	-0.826935
VWA5A	3.74609	2.07901	-0.62427
WBSCR27	4.77244	8.00725	0.641905
WDFY2	3.39073	1.62523	-0.742017
WDR31	0.292801	1.52219	0.964179
WFDC10B	2.01435	0	-1.59185
WHAMMP1	1.26142	2.46974	0.617601
WNT2B	1.23653	0.190167	-0.910099
WNT3A	2.69175	1.14499	-0.78333
XRCC2	1.09976	3.08933	0.96164
Y16709	2592.86	410.846	-2.65492
YARS	87.2948	55.391	-0.646864
YDJC	35.9881	22.9822	-0.625096
YJEFN3	2.98271	6.20868	0.855985
Z49982	13.9589	6.54824	-0.986792
ZASP	2.87951	0	-1.95587
ZBED6	0.207252	1.28421	0.919968
ZBTB18	1.00227	2.40784	0.767222
ZBTB8A	1.73909	3.3617	0.671195
ZCCHC12	4.03735	1.9552	-0.769407
ZCCHC6	4.73966	7.74583	0.607631
ZDHHC14	5.34867	2.85365	-0.720229
ZFAND2A	23.0861	12.9174	-0.791309
ZFAND2B	21.9156	11.6815	-0.853608
ZGPAT	21.5811	13.7644	-0.612993
ZHX1-C8ORF76	2.12748	0.54356	-1.01874
ZIC5	4.89952	9.46585	0.82702
ZKSCAN1	1.36458	3.45409	0.91355
ZKSCAN8	3.87455	6.72675	0.664592
ZMAT5	17.2451	8.05683	-1.01043
ZMYM3	14.4292	8.43454	-0.709643
ZNF121	1.41075	4.33608	1.1463
ZNF205	12.6147	7.62144	-0.659165
ZNF239	2.07145	4.48893	0.837605
ZNF263	16.4216	9.80879	-0.688673
ZNF281	3.19374	5.68364	0.672396
ZNF296	5.65229	1.55158	-1.38246
ZNF34	1.13088	2.68093	0.788621
ZNF346	6.26851	3.6185	-0.654236
ZNF37BP	0.6041	1.49034	0.634578
ZNF385A	29.9471	14.7309	-0.976207
ZNF397	3.10421	6.8149	0.929124
ZNF41	3.10954	1.56549	-0.679742
ZNF444	10.2281	6.43439	-0.594828
ZNF446	0.885772	2.24826	0.784511
ZNF462	1.05162	2.22948	0.654535
ZNF524	8.9867	3.42011	-1.17593
ZNF565	0.776307	1.8794	0.696887
ZNF577	0.377264	1.67999	0.960421
ZNF579	10.5904	4.73647	-1.0147
ZNF593	65.368	41.6549	-0.637776
ZNF598	24.7226	15.5532	-0.635932
ZNF623	2.4773	4.24998	0.594344
ZNF668	6.78824	4.0973	-0.611564
ZNF670	2.12484	3.89594	0.647804
ZNF684	3.10837	1.49084	-0.721934
ZNF692	37.8136	23.1724	-0.683203
ZNF695	5.06969	2.65065	-0.733469
ZNF70	0.67273	1.72306	0.703025
ZNF707	3.30946	5.61304	0.617806
ZNF713	1.05205	0.0890337	-0.914017
ZNF738	3.49714	1.95703	-0.604856
ZNF775	2.37008	0.802797	-0.902546
ZNF79	1.77153	3.53449	0.710254
ZNF791	0.836223	2.29575	0.843866
ZNF830	9.41557	5.68262	-0.640256
ZNF85	0.626881	1.48716	0.612388
ZNHIT1	43.545	27.7041	-0.63401
ZNRF2	2.5426	5.08475	0.780389
ZRSR1	1.21977	0.386091	-0.679388
ZSCAN30	3.15559	1.64174	-0.653564
ZSCAN5A	3.8893	1.89758	-0.754779
ZSWIM1	7.52413	4.00341	-0.768641
ZSWIM6	1.79026	3.45355	0.674556
ZYX	117.5	76.9341	-0.604554

## Sheet: Table D
Table D. Different expressed genes 5-Fu/Ctrl(higher than 2 folds)
#geneSymbol	Ctrl	5-Fu	foldChange[log(2)]
AADAT	38.46	7.03	-2.45176
AAMP	73.84	159.24	1.10873
AARS	93.83	30.51	-1.62077
AASDH	8.2	2.74	-1.58145
AASDHPPT	43.93	93.76	1.09377
ABCA12	0.85	10.11	3.57218
ABCA2	15.21	3.43	-2.14874
ABCA4	1.03	5.14	2.31912
ABCA7	20.34	2.57	-2.98448
ABCB7	16.07	7.03	-1.19277
ABCB9	11.62	44.74	1.94496
ABCC4	9.57	20.05	1.06701
ABCC5	6.32	13.2	1.06254
ABCD4	17.26	6.68	-1.36951
ABHD10	182.54	73.71	-1.30828
ABHD14B	34.87	11.66	-1.58042
ABHD2	34.87	12	-1.53895
ABHD4	7.35	25.71	1.80651
ABHD5	12.31	36.68	1.57516
ABHD6	7.35	25.54	1.79694
ABI2	59.82	18.86	-1.6653
ABL1	14.87	4.8	-1.6313
ABR	19.83	7.88	-1.33142
ABT1	121.01	34.11	-1.82686
ABTB2	3.08	9.43	1.61433
ACAA1	5.47	1.37	-1.99736
ACAA2	27.69	12	-1.20633
ACACA	92.47	31.54	-1.5518
ACACB	5.81	1.2	-2.2755
ACAD10	13.84	1.71	-3.01678
ACAD11	21.36	4.97	-2.10359
ACAD9	66.15	17.31	-1.93414
ACADSB	22.73	9.43	-1.26927
ACAP2	24.78	9.77	-1.34275
ACAP3	14.02	5.14	-1.44765
ACAT1	466.44	107.82	-2.11307
ACAT2	119.47	40.62	-1.55639
ACCN2	25.47	6.34	-2.00624
ACCS	4.79	0.51	-3.23146
ACHE	0.68	8.4	3.62678
ACLY	181.86	19.71	-3.20583
ACOT7	134.86	56.91	-1.24471
ACOX2	5.47	13.71	1.32562
ACPL2	18.8	4.46	-2.07562
ACSL3	62.73	22.28	-1.49341
ACSL5	118.45	47.31	-1.32406
ACSM3	13.5	2.06	-2.71224
ACSS2	79.14	24.34	-1.70108
ACTA2	2.91	12.17	2.06424
ACTB	485.07	993.66	1.03456
ACTL6A	5.13	0.34	-3.91535
ACTN4	200.15	446.87	1.15877
ACTR10	29.23	10.8	-1.43642
ACTR1B	11.45	1.2	-3.25424
ACTR3	38.12	15.43	-1.30481
ACTR5	23.59	10.28	-1.19834
ACTR6	44.95	20.91	-1.10413
ACVR1B	5.81	14.57	1.32639
ACVR2B	10.43	3.26	-1.6778
ADAM22	29.4	14.57	-1.01282
ADAMTS14	12.48	2.91	-2.10053
ADAMTS2	3.59	0.51	-2.81541
ADAMTS7	5.47	1.03	-2.4089
ADAR	278.26	73.53	-1.92003
ADARB1	9.91	3.77	-1.39432
ADAT2	18.46	7.71	-1.2596
ADAT3	14.87	7.37	-1.01267
ADC	7.18	0.51	-3.81541
ADCK4	18.8	6.51	-1.53
ADCK5	10.26	2.74	-1.90478
ADCY3	40	6.86	-2.54372
ADD3	151.43	39.94	-1.92274
ADM	19.31	45.94	1.2504
ADRA2A	0.01	2.57	8.00562
ADSL	66.83	26.57	-1.3307
AEBP2	34.53	11.83	-1.5454
AEN	4.61	30	2.70212
AFG3L1P	29.74	9.43	-1.65707
AFG3L2	143.23	37.2	-1.94496
AFMID	44.95	152.9	1.7662
AGA	2.56	7.71	1.59059
AGAP1	4.61	11.48	1.31628
AGAP2	10.6	2.4	-2.14296
AGAP3	52.47	167.81	1.67726
AGBL3	4.79	0.34	-3.81642
AGK	39.82	15.6	-1.35195
AGL	70.08	29.31	-1.25761
AGPAT1	15.21	6.68	-1.1871
AGPAT3	5.98	0.51	-3.55158
AGPAT9	3.93	29.48	2.90714
AGPS	64.61	25.03	-1.3681
AGTRAP	34.53	87.08	1.33449
AGXT2L2	15.9	4.97	-1.67771
AHCY	61.02	234.15	1.94008
AHNAK2	28.03	7.71	-1.86217
AHSA1	81.87	164.9	1.01018
AHSA2	14.87	7.37	-1.01267
AIFM1	26.66	11.66	-1.19311
AIFM2	15.55	31.54	1.02027
AIP	31.96	122.22	1.93514
AK1	63.92	213.75	1.74159
AKAP13	17.09	7.88	-1.11688
AKIRIN2	10.6	26.05	1.29722
AKR1B10	0.01	22.97	11.1655
AKT1	54.35	26.4	-1.04174
AKT1S1	6.49	27.6	2.08838
ALAS1	9.91	28.11	1.50413
ALDH16A1	47.86	13.2	-1.85828
ALDH7A1	84.26	31.37	-1.42546
ALDH9A1	66.66	18.86	-1.82149
ALG10B	5.98	0.34	-4.13654
ALG8	43.58	15.77	-1.46648
ALKBH5	116.57	57.08	-1.03014
ALKBH6	19.31	7.03	-1.45775
ALKBH7	23.07	61.36	1.41128
AMH	4.1	24.68	2.58965
AMOTL2	43.24	130.79	1.59681
ANAPC13	18.29	67.36	1.88084
ANGEL1	9.06	0.86	-3.3971
ANGPTL4	1.03	34.45	5.06379
ANKDD1A	3.25	0.01	-8.3443
ANKIB1	22.9	11.14	-1.0396
ANKRD26	2.73	0.01	-8.09276
ANKRD29	0.01	2.4	7.90689
ANKRD37	5.64	12.68	1.16879
ANKRD39	26.32	11.48	-1.19704
ANKRD5	7.69	32.4	2.07494
ANKRD50	15.21	7.2	-1.07895
ANKRD54	11.45	2.74	-2.0631
ANKRD6	5.98	1.37	-2.12597
ANKRD9	19.31	3.94	-2.29308
ANKS6	23.25	8.23	-1.49827
ANLN	47.52	13.88	-1.77553
ANO10	16.58	4.11	-2.01223
ANO9	15.38	3.26	-2.23811
ANP32A	83.75	29.48	-1.50635
ANP32E	136.91	59.82	-1.19453
ANTXR1	50.25	19.37	-1.3753
ANXA4	31.11	9.26	-1.74829
ANXA6	50.76	13.54	-1.90646
ANXA7	134.68	41.65	-1.69315
AP1G2	10.43	4.46	-1.22562
AP1S1	29.06	100.62	1.79181
AP2A1	58.8	18.68	-1.65432
AP4M1	6.15	1.03	-2.57794
APBA3	12.65	3.09	-2.03346
APBB3	2.56	0.01	-8
APEH	105.8	28.63	-1.88574
APOBEC3B	7.35	25.03	1.76784
APOBEC3C	0.34	3.43	3.3346
APOBEC3D	3.25	8.74	1.42719
APOD	0.34	3.43	3.3346
APOLD1	3.59	0.34	-3.40038
APOM	2.56	0.01	-8
APPBP2	32.47	12	-1.43607
APPL2	50.59	9.08	-2.47809
APTX	15.04	69.42	2.20655
AQP3	7.52	85.53	3.50763
ARAF	76.91	34.28	-1.1658
ARAP3	18.63	7.37	-1.33789
AREG	172.63	615.36	1.83375
ARF1	299.79	149.3	-1.00574
ARF3	111.44	37.88	-1.55676
ARFGAP3	31.62	15.43	-1.0351
ARFIP2	27.01	54.85	1.022
ARGFX	0.85	4.29	2.33544
ARHGAP11A	53.84	17.48	-1.62297
ARHGAP18	102.89	32.74	-1.65198
ARHGAP19	19.48	1.71	-3.50993
ARHGAP26	27.01	11.14	-1.27774
ARHGAP4	25.81	10.46	-1.30305
ARHGEF1	29.23	10.63	-1.45931
ARHGEF10	59.31	8.74	-2.76257
ARHGEF12	91.1	22.63	-2.00921
ARHGEF16	49.91	7.71	-2.69453
ARHGEF17	6.49	1.89	-1.77983
ARHGEF26	11.62	3.26	-1.83367
ARHGEF35	5.13	20.23	1.97947
ARHGEF40	6.15	1.89	-1.7022
ARHGEF9	9.06	0.86	-3.3971
ARID1A	29.57	7.54	-1.9715
ARID1B	23.42	11.31	-1.05014
ARID2	60.51	17.14	-1.81981
ARID3A	2.56	10.63	2.05393
ARID4B	24.78	10.28	-1.26934
ARID5B	21.54	7.2	-1.58095
ARIH2	53.5	22.28	-1.26379
ARL13B	21.02	2.57	-3.03192
ARL2BP	20.17	59.31	1.55606
ARL4D	2.73	10.28	1.91287
ARL5B	4.96	20.05	2.01519
ARL6IP6	77.08	26.57	-1.53656
ARL8A	19.48	64.28	1.72238
ARL8B	28.2	70.28	1.31742
ARMC4	14.02	4.11	-1.77028
ARMC5	13.67	28.63	1.06651
ARMC6	6.67	29.48	2.14398
ARMC8	32.47	14.91	-1.12283
ARMCX6	39.82	16.8	-1.24503
ARPC1A	85.29	40.28	-1.08231
ARRDC1	41.02	19.37	-1.0825
ARTN	6.84	29.48	2.10767
ASAP3	2.05	0.01	-7.67948
ASCC1	20.34	7.54	-1.43168
ASCC3	34.7	134.56	1.95524
ASH1L	21.71	8.4	-1.3699
ASH2L	55.38	13.03	-2.08753
ASNS	180.66	46.11	-1.97013
ASPH	235.87	92.39	-1.35218
ASPM	42.05	15.08	-1.47947
ASPSCR1	21.88	5.83	-1.90804
ASRGL1	45.81	18.51	-1.30736
ASTE1	5.3	1.03	-2.36335
ASXL1	30.08	10.8	-1.47777
ATAD2	61.36	21.94	-1.48373
ATF1	12.48	38.57	1.62786
ATF3	2.73	32.23	3.56143
ATF6B	37.6	12	-1.6477
ATF7	7.35	2.4	-1.61471
ATF7IP2	0.68	3.94	2.53459
ATG10	14.53	4.63	-1.64995
ATG12	19.48	41.31	1.0845
ATG4D	6.84	23.48	1.77936
ATHL1	22.9	0.51	-5.48871
ATL3	23.76	51.59	1.11856
ATN1	71.96	31.71	-1.18226
ATOH8	3.08	0.01	-8.26679
ATOX1	53.84	165.07	1.61633
ATP11A	53.16	24.34	-1.12701
ATP11C	40.51	7.88	-2.36201
ATP13A2	6.67	0.69	-3.27302
ATP13A3	409.18	99.59	-2.03866
ATP1B3	61.19	124.44	1.02408
ATP2A3	12.48	0.69	-4.17688
ATP2B1	57.26	28.11	-1.02644
ATP2C1	75.2	30.17	-1.31762
ATP5D	224.08	99.93	-1.16502
ATP5EP2	63.07	230.38	1.86899
ATP5F1	680.6	282.48	-1.26866
ATP5G1	13.67	0.86	-3.99053
ATP6V0A1	35.04	13.03	-1.42717
ATP6V0A2	15.55	1.71	-3.18485
ATP6V0D1	21.71	56.22	1.37272
ATP6V1D	18.63	38.91	1.06251
ATP6V1E1	52.99	114.16	1.10727
ATP6V1E2	3.59	0.34	-3.40038
ATP6V1H	12.99	44.91	1.78964
ATP7B	10.94	3.6	-1.60354
ATP8B2	13.67	6.17	-1.14767
ATP8B3	2.22	0.01	-7.79442
ATPAF2	11.28	4.46	-1.33865
ATR	17.6	6.68	-1.39766
ATRN	32.99	9.94	-1.73071
ATXN1	9.74	3.26	-1.57905
ATXN10	336.88	31.71	-3.40922
ATXN1L	13.33	5.49	-1.2798
AUH	27.69	10.97	-1.3358
AUP1	21.36	6.51	-1.71418
AURKA	39.82	17.48	-1.18779
AURKAIP1	244.41	111.76	-1.1289
AVPI1	22.56	71.99	1.67403
AXIN2	19.66	8.57	-1.1979
AZI2	25.98	8.57	-1.60003
B2M	206.81	877.45	2.08501
B3GALNT2	62.73	28.63	-1.13163
B3GALTL	10.94	4.63	-1.24053
B4GALNT4	9.91	4.11	-1.26975
B4GALT3	16.41	40.62	1.30762
B4GALT4	18.97	4.63	-2.03464
B4GALT5	47	153.41	1.70666
B9D1	13.67	3.77	-1.85838
BAG3	203.05	88.62	-1.19613
BAHCC1	8.03	0.34	-4.56179
BAK1	7.35	33.42	2.1849
BATF2	0.01	3.77	8.55842
BATF3	0.01	5.14	9.00562
BAZ2A	72.3	32.74	-1.14294
BBC3	23.93	164.04	2.77716
BBS10	21.19	9.6	-1.14228
BBS7	13.5	6.17	-1.12962
BCAR3	8.2	64.79	2.98208
BCDIN3D	6.67	1.89	-1.8193
BCKDK	53.16	18.68	-1.50885
BCL10	27.18	65.48	1.26851
BCOR	12.82	1.89	-2.76194
BCR	43.76	10.11	-2.11383
BDH2	38.12	7.2	-2.40448
BEND7	11.11	3.43	-1.69558
BET1L	9.23	2.06	-2.16369
BHLHE41	3.76	0.34	-3.46713
BICD2	14.02	33.08	1.23847
BIN1	12.31	36.51	1.56846
BIN3	30.59	7.71	-1.98826
BIRC2	12.82	26.74	1.0606
BIRC3	1.54	18.68	3.60049
BIRC5	132.63	60.16	-1.14053
BIRC6	68.54	19.71	-1.79802
BLCAP	18.29	57.25	1.64622
BLOC1S2	109.22	346.93	1.66741
BLVRB	93.83	217.69	1.21415
BMP4	306.97	129.59	-1.24414
BMP7	3.08	9.94	1.69032
BMPR2	23.42	9.77	-1.26131
BPGM	13.67	6.17	-1.14767
BPHL	14.19	1.03	-3.78416
BRCA1	10.08	3.94	-1.35523
BRD1	54.01	9.43	-2.5179
BRD4	5.47	12.86	1.23328
BRE	20.85	8.57	-1.28268
BRP44	16.41	38.74	1.23925
BRWD1	16.58	7.03	-1.23785
BSDC1	12.65	3.43	-1.88286
BSPRY	16.41	2.06	-2.99386
BTAF1	35.89	11.48	-1.64446
BTBD10	11.45	36.68	1.67965
BTBD2	94.52	34.11	-1.47042
BTBD6	7.01	17.48	1.31822
BTF3	33.84	9.08	-1.89797
BTG1	24.1	79.36	1.71938
BTG2	9.23	59.82	2.69623
BTN2A1	1.88	7.2	1.93726
BTN2A2	12.48	4.29	-1.54057
BTN3A2	23.76	7.54	-1.6559
BTN3A3	6.49	2.06	-1.65557
BUB1	19.48	7.37	-1.40226
BUB1B	65.97	20.57	-1.68127
BUD13	16.92	7.37	-1.19899
C10orf125	10.77	2.06	-2.3863
C10orf26	22.73	6.17	-1.88126
C10orf32	19.66	51.08	1.3775
C10orf46	12.14	24.51	1.0136
C10orf54	13.84	55.19	1.99556
C10orf57	18.12	8.91	-1.02409
C11orf10	581.3	149.98	-1.95451
C11orf31	47.86	111.59	1.22132
C11orf48	128.19	46.45	-1.46453
C11orf80	6.49	0.51	-3.66965
C11orf82	9.23	23.48	1.34703
C11orf84	31.62	9.6	-1.71973
C12orf4	6.49	13.03	1.00555
C12orf5	18.46	58.62	1.66699
C12orf51	22.9	6.68	-1.77743
C12orf52	7.01	15.43	1.13825
C12orf62	34.87	70.62	1.01809
C12orf75	48.2	15.77	-1.61185
C13orf1	14.36	45.6	1.66698
C13orf31	0.68	5.49	3.0132
C14orf102	17.09	5.66	-1.59428
C14orf104	24.61	8.74	-1.49354
C14orf135	52.99	6	-3.14269
C14orf142	23.07	8.57	-1.42865
C14orf149	1.71	6.51	1.92866
C14orf153	15.72	48.85	1.63576
C14orf166	38.12	106.1	1.4768
C14orf167	12.48	5.31	-1.23283
C14orf79	10.6	2.74	-1.95182
C15orf17	11.45	4.63	-1.30626
C15orf57	16.58	5.49	-1.59457
C15orf63	60.68	291.05	2.26197
C16orf5	4.61	16.63	1.85095
C16orf57	223.56	108.5	-1.04297
C16orf59	16.07	7.37	-1.12463
C16orf62	4.79	1.03	-2.21738
C16orf74	80.16	13.03	-2.62105
C16orf93	8.2	1.03	-2.99298
C17orf101	4.44	0.86	-2.36815
C17orf108	7.86	0.86	-3.19212
C17orf44	1.03	9.43	3.19461
C17orf53	4.79	11.66	1.28347
C17orf58	31.62	8.74	-1.85513
C17orf65	9.23	2.06	-2.16369
C17orf71	30.59	13.2	-1.21252
C17orf75	8.2	3.09	-1.40802
C17orf79	16.75	39.42	1.23477
C17orf80	5.47	14.91	1.44667
C17orf91	0.51	3.6	2.81943
C17orf96	74.52	20.74	-1.84521
C18orf19	9.06	23.31	1.36337
C18orf54	7.18	2.4	-1.58095
C18orf55	31.45	91.02	1.53312
C19orf22	35.21	14.06	-1.32439
C19orf23	4.1	0.51	-3.00705
C19orf25	67.86	16.63	-2.02877
C19orf28	112.81	50.57	-1.15754
C19orf51	4.61	1.03	-2.16212
C19orf61	2.39	0.01	-7.90087
C19orf66	16.75	5.83	-1.52259
C1orf106	5.98	13.54	1.17901
C1orf115	14.7	4.46	-1.7207
C1orf116	0.85	9.77	3.52282
C1orf131	41.53	20.23	-1.03766
C1orf144	39.82	92.22	1.21159
C1orf159	35.21	10.63	-1.72784
C1orf163	5.13	11.31	1.14057
C1orf183	1.37	9.6	2.80886
C1orf61	5.3	1.03	-2.36335
C1orf86	17.6	4.29	-2.03653
C1orf93	96.74	21.6	-2.16308
C1QBP	282.19	863.05	1.61278
C1QTNF3	4.79	1.2	-1.99699
C1RL	7.52	0.34	-4.46713
C20orf12	4.61	1.03	-2.16212
C20orf196	0.01	2.23	7.8009
C20orf24	85.63	273.06	1.67303
C20orf29	8.72	3.09	-1.49672
C21orf2	7.69	1.2	-2.67995
C21orf59	22.05	48.85	1.14758
C21orf63	19.14	39.77	1.05509
C22orf25	5.3	1.03	-2.36335
C22orf40	19.31	5.31	-1.86256
C2orf43	8.55	20.57	1.26655
C2orf54	1.88	6	1.67423
C2orf56	10.94	3.77	-1.53698
C2orf65	12.82	5.31	-1.27161
C2orf7	5.13	11.83	1.20542
C2orf76	30.77	7.88	-1.96526
C2orf81	2.05	0.01	-7.67948
C2orf88	1.03	12.86	3.64217
C3orf10	109.56	50.57	-1.11537
C3orf15	2.05	0.01	-7.67948
C3orf18	7.01	1.03	-2.76677
C3orf21	15.9	3.09	-2.36335
C3orf39	12.14	29.83	1.297
C3orf45	2.91	7.88	1.43718
C3orf52	16.58	37.54	1.17898
C3orf54	0.51	3.6	2.81943
C3orf75	17.6	48.34	1.45764
C4BPA	3.93	0.34	-3.53092
C4orf14	78.62	27.77	-1.50137
C4orf21	31.79	9.77	-1.70214
C4orf32	82.04	25.2	-1.7029
C4orf34	6.84	0.51	-3.74543
C4orf46	67.68	14.23	-2.24979
C5orf32	31.28	68.39	1.12854
C5orf33	15.72	3.77	-2.05996
C5orf42	7.35	2.23	-1.7207
C5orf54	17.6	2.91	-2.59648
C6orf1	6.32	24.34	1.94533
C6orf108	99.99	42.68	-1.22822
C6orf130	25.98	6.34	-2.03485
C6orf136	15.21	36.34	1.25654
C6orf192	20.85	3.6	-2.53398
C6orf223	5.98	0.51	-3.55158
C6orf26	9.57	3.77	-1.34395
C6orf48	89.73	43.88	-1.03203
C6orf58	4.61	1.03	-2.16212
C6orf70	22.73	4.46	-2.34948
C7orf10	1.2	11.31	3.23649
C7orf11	25.98	57.08	1.13558
C7orf26	16.41	2.06	-2.99386
C7orf29	31.45	9.77	-1.68663
C7orf36	67.17	13.71	-2.29259
C7orf46	4.1	0.69	-2.57096
C7orf49	21.02	7.2	-1.54569
C7orf50	26.49	9.77	-1.43902
C7orf53	1.54	8.06	2.38785
C7orf61	1.54	9.6	2.6401
C7orf63	3.08	0.34	-3.17932
C8orf40	7.35	1.89	-1.95936
C8orf55	21.54	4.46	-2.2719
C8orf58	5.64	1.37	-2.04152
C8orf76	58.45	117.59	1.00849
C8orf82	43.07	21.43	-1.00705
C9orf100	12.31	3.94	-1.64356
C9orf116	11.45	26.05	1.18594
C9orf140	46.32	10.46	-2.14675
C9orf156	4.1	10.8	1.39734
C9orf167	18.8	56.57	1.5893
C9orf169	5.3	12.34	1.21928
C9orf40	20	9.26	-1.11092
C9orf41	3.08	8.06	1.38785
C9orf46	57.26	24	-1.25449
C9orf69	65.8	9.43	-2.80276
C9orf89	13.67	37.88	1.47042
CA2	16.24	59.82	1.88108
CAB39L	6.84	2.06	-1.73135
CABIN1	29.91	12.17	-1.2973
CACHD1	5.81	12.86	1.14628
CACNA1H	9.4	2.06	-2.19002
CACNA2D2	6.67	0.51	-3.70912
CAD	233.31	33.08	-2.81822
CALCOCO2	116.57	35.65	-1.70922
CALHM2	14.53	40.62	1.48316
CALML4	17.95	4.97	-1.85267
CALU	164.42	54.85	-1.58382
CAMK2D	83.75	32.74	-1.35503
CAMK2N1	24.61	11.66	-1.07768
CAMKK1	9.4	1.71	-2.45866
CAMKK2	11.28	4.97	-1.18245
CAMSAP1L1	3.59	11.31	1.65554
CANX	1139.86	488.86	-1.22136
CAP2	7.52	2.4	-1.6477
CAPN1	399.44	120.16	-1.73302
CAPRIN2	4.44	0.69	-2.68589
CARM1	103.92	43.2	-1.26637
CASC3	15.72	49.54	1.65599
CASC5	4.27	0.69	-2.62957
CASKIN1	5.47	13.54	1.30762
CASKIN2	7.69	18	1.22694
CASP3	9.57	20.4	1.09198
CASP4	5.81	12.68	1.12594
CAT	22.22	7.2	-1.62579
CAV2	334.66	144.33	-1.21332
CBFA2T3	6.67	2.06	-1.69504
CBLC	26.49	6.34	-2.06289
CBLL1	20.85	9.77	-1.09362
CBS	0.01	6.86	9.42206
CBX2	7.52	1.2	-2.6477
CBX4	6.49	28.28	2.12349
CBX6	48.54	20.05	-1.27557
CCBL1	9.57	2.74	-1.80434
CCDC104	40.34	14.57	-1.46921
CCDC111	9.06	2.91	-1.63849
CCDC113	13.84	2.91	-2.24975
CCDC117	125.63	54.17	-1.21362
CCDC12	53.67	115.02	1.0997
CCDC120	2.22	0.01	-7.79442
CCDC130	25.64	7.88	-1.70213
CCDC14	49.22	19.88	-1.30793
CCDC142	3.08	10.46	1.76388
CCDC18	12.48	1.37	-3.18737
CCDC24	16.41	2.74	-2.58233
CCDC3	12.14	32.4	1.41623
CCDC46	4.27	0.51	-3.06567
CCDC48	2.22	0.01	-7.79442
CCDC51	19.48	57.08	1.55099
CCDC53	14.7	3.94	-1.89955
CCDC56	101.36	25.54	-1.98866
CCDC57	15.9	70.79	2.15452
CCDC71	7.86	2.74	-1.52035
CCDC77	12.48	4.29	-1.54057
CCDC82	18.97	8.74	-1.11801
CCDC88A	5.81	0.34	-4.09493
CCDC9	8.72	18.34	1.07259
CCDC92	7.18	1.37	-2.38981
CCDC93	15.72	6.86	-1.19632
CCDC99	24.61	7.37	-1.73951
CCHCR1	7.18	2.06	-1.80134
CCL26	0.34	15.77	5.5355
CCM2	26.32	11.14	-1.24041
CCNB1	135.88	39.94	-1.76643
CCNB2	45.46	19.71	-1.20567
CCNC	46.49	16.63	-1.48313
CCND1	300.31	669.87	1.15743
CCNG1	84.78	174.5	1.04143
CCNI	125.63	56.74	-1.14674
CCT3	244.41	932.47	1.93175
CCT4	242.19	120.67	-1.00507
CCT6P1	8.2	3.26	-1.33075
CD164L2	9.74	2.74	-1.82975
CD24	31.11	12	-1.37434
CD46	197.92	98.05	-1.01333
CD55	27.35	151.36	2.46837
CD58	3.76	15.6	2.05274
CD83	4.27	13.54	1.66492
CDC14B	34.7	12.68	-1.45238
CDC20	15.04	1.54	-3.2878
CDC25B	74.35	18.17	-2.03277
CDC25C	17.43	3.77	-2.20894
CDC27	72.47	24.68	-1.55404
CDC42BPA	26.32	3.43	-2.93988
CDC5L	35.21	14.57	-1.27298
CDC7	9.91	3.94	-1.33069
CDCA3	69.56	13.03	-2.41642
CDCA5	86.14	37.02	-1.21838
CDCA7	35.04	8.91	-1.97551
CDH24	14.87	6.86	-1.11612
CDIPT	21.36	67.19	1.65333
CDK1	519.94	241.52	-1.1062
CDK19	17.6	3.94	-2.15931
CDK2	27.86	71.31	1.35591
CDK5	9.57	3.77	-1.34395
CDK5RAP2	36.23	14.23	-1.34825
CDK9	273.98	32.91	-3.05747
CDKN1A	49.4	875.22	4.14706
CDKN2AIPNL	49.05	20.23	-1.27776
CDKN2C	6.84	1.37	-2.31982
CDO1	0.01	2.06	7.6865
CDON	6.49	0.69	-3.23355
CEACAM1	0.34	44.74	7.03989
CEACAM22P	0.34	3.6	3.40439
CEBPA	13.67	3.77	-1.85838
CECR7	0.34	3.26	3.26127
CEL	1.03	7.71	2.90409
CENPA	33.67	9.26	-1.86238
CENPC1	7.86	1.2	-2.71149
CENPE	11.62	2.06	-2.49589
CENPF	40.85	15.6	-1.38879
CENPH	8.03	1.2	-2.74237
CENPJ	19.66	5.14	-1.93542
CENPK	27.86	13.37	-1.0592
CENPW	17.43	41.82	1.26262
CEP110	3.93	0.69	-2.50986
CEP135	7.86	2.91	-1.43351
CEP192	30.94	3.26	-3.24653
CEP290	18.8	4.11	-2.19352
CEP63	8.55	2.4	-1.83289
CEP70	27.69	4.46	-2.63425
CEP76	8.38	19.37	1.2088
CERK	1.54	10.97	2.83256
CETN3	82.73	35.48	-1.2214
CFL1	870.49	2532.24	1.54051
CFL2	175.71	39.6	-2.14962
CGNL1	2.56	0.01	-8
CHAF1A	24.27	9.6	-1.33807
CHCHD5	25.81	61.02	1.24135
CHCHD6	51.1	19.37	-1.3995
CHD1L	34.01	11.14	-1.61021
CHD4	174	52.62	-1.7254
CHD6	7.18	1.03	-2.80134
CHD9	29.06	12.17	-1.25571
CHID1	11.28	61.19	2.43953
CHKA	14.02	36	1.36051
CHMP4A	13.33	36.34	1.44688
CHMP4C	9.74	20.23	1.0545
CHPF	128.53	44.91	-1.517
CHPT1	8.89	18.51	1.05805
CHRNA5	31.11	10.63	-1.54924
CHRNB1	3.93	10.63	1.43554
CHST11	3.25	11.83	1.86394
CHST6	4.61	11.48	1.31628
CHTF18	42.05	13.03	-1.69027
CHTF8	69.05	29.83	-1.21088
CIDEC	4.96	14.57	1.55459
CIRBP	50.08	20.91	-1.26004
CIT	7.69	2.4	-1.67995
CITED2	19.31	48.17	1.31879
CIZ1	74.18	18	-2.04303
CKAP2	74.01	35.31	-1.06764
CKAP2L	16.24	6.34	-1.357
CKAP4	34.53	10.11	-1.77207
CKAP5	83.92	22.63	-1.89078
CLASRP	0.51	4.97	3.28468
CLCF1	4.79	13.2	1.46244
CLCN3	37.26	17.14	-1.12026
CLDN7	89.73	247.17	1.46184
CLEC2D	2.56	0.01	-8
CLK3	6.67	26.4	1.98478
CLN8	8.89	30	1.75471
CLOCK	3.08	8.74	1.5047
CLP1	17.95	45.25	1.33393
CLTA	23.07	57.08	1.30697
CLUAP1	13.67	4.97	-1.4597
CLVS1	8.2	2.06	-1.99298
CMBL	44.44	108.16	1.28324
CMTM3	20.85	60.68	1.54117
CMTM4	29.06	12.17	-1.25571
CMTM7	63.92	149.3	1.22387
CMTM8	110.41	35.31	-1.64472
CNO	10.26	22.11	1.10767
CNOT1	30.25	12.34	-1.29359
CNOT10	92.13	27.43	-1.74792
CNPY4	4.1	0.86	-2.25322
CNTD2	0.01	2.74	8.09803
CNTLN	4.96	1.03	-2.2677
COL4A3	5.81	1.54	-1.91561
COL4A4	15.21	1.89	-3.00856
COL9A2	5.98	1.2	-2.31711
COL9A3	4.27	15.08	1.82033
COMMD4	157.76	49.71	-1.66612
COMMD5	23.42	59.31	1.34053
COMTD1	9.57	3.94	-1.28032
COPA	87.85	21.77	-2.0127
COPG	18.12	6.17	-1.55424
COPG2	9.57	2.74	-1.80434
COPS3	105.8	39.42	-1.42434
COQ2	15.04	4.97	-1.59749
COQ4	17.78	6.34	-1.4877
COQ6	45.64	11.66	-1.96873
COX18	6.67	2.06	-1.69504
COX5A	189.04	444.98	1.23505
COX6C	364.06	798.77	1.1336
COX7A2	21.54	43.2	1.00401
COX7A2L	27.01	9.94	-1.44218
COX8A	225.1	633.02	1.49169
CP	4.79	0.69	-2.79536
CPA4	5.64	52.97	3.23141
CPE	34.18	71.65	1.06781
CPEB2	0.01	3.43	8.42206
CPLX1	0.51	4.8	3.23447
CPLX2	0.01	3.09	8.27146
CPNE1	105.12	49.71	-1.08043
CPNE2	22.05	6	-1.87774
CPNE7	125.97	53.82	-1.22687
CPOX	348.5	120.84	-1.52806
CPS1	15.72	4.8	-1.71149
CPSF1	83.58	28.11	-1.57207
CPSF3L	40.85	14.06	-1.53874
CPT1C	5.81	1.37	-2.08436
CR2	7.18	0.01	-9.48784
CRB3	23.25	7.71	-1.59243
CREB3L2	14.53	4.46	-1.70392
CREB3L4	21.71	1.03	-4.39764
CREBZF	80.33	34.8	-1.20685
CREM	9.74	25.03	1.36166
CRIP1	90.42	210.49	1.21904
CRIPAK	16.24	2.91	-2.48046
CRISPLD2	2.05	6.68	1.70422
CRKL	13.84	48.85	1.81951
CRLS1	133.49	58.97	-1.17868
CRYL1	16.92	1.54	-3.45773
CRYZ	20.34	7.88	-1.36805
CS	69.22	165.07	1.25382
CSDE1	1191.14	337.51	-1.81934
CSF2	0.01	3.09	8.27146
CSGALNACT2	4.44	13.54	1.6086
CSNK1G1	13.16	29.83	1.1806
CSNK2A1	128.02	60.51	-1.08112
CSPG5	4.44	0.69	-2.68589
CSRP1	39.14	120.67	1.62435
CSRP2	111.27	17.14	-2.69863
CSRP2BP	17.43	6.86	-1.34529
CST6	20.51	215.29	3.39188
CTAGE5	13.33	4.97	-1.42336
CTDSP1	64.95	21.08	-1.62345
CTGF	1.2	37.88	4.98033
CTH	14.7	5.14	-1.51598
CTHRC1	12.99	4.8	-1.4363
CTIF	7.01	2.06	-1.76677
CTNNAL1	49.4	167.47	1.76132
CTNND1	185.62	52.62	-1.81867
CTPS2	31.45	6.68	-2.23514
CTR9	257.58	69.59	-1.88807
CTSA	100.16	35.31	-1.50416
CTSD	254.33	732.78	1.52668
CTSL2	32.3	11.83	-1.44908
CTTN	94.69	25.71	-1.88088
CTTNBP2	2.22	0.01	-7.79442
CTU1	12.82	35.14	1.45472
CUL5	35.55	15.08	-1.23721
CUL7	12.48	4.46	-1.4845
CUTA	51.62	105.25	1.02782
CWC15	60.16	126.5	1.07226
CXCL16	9.4	36.51	1.95756
CXorf57	22.39	2.06	-3.44214
CYB561D2	3.93	14.91	1.92368
CYB5B	655.82	305.28	-1.10317
CYB5D1	65.12	27.77	-1.22957
CYBASC3	19.14	7.88	-1.28032
CYFIP1	135.2	13.03	-3.37519
CYP26B1	4.27	9.94	1.21901
CYP2R1	15.55	4.8	-1.69581
CYP4F11	6.32	25.2	1.99543
CYP4F3	0.51	11.83	4.53581
CYR61	8.38	97.02	3.53326
CYTH1	37.09	10.97	-1.75747
CYTH4	0.34	5.66	4.0572
D2HGDH	12.48	5.14	-1.27978
DAD1	12.99	6.17	-1.07406
DAK	11.96	5.49	-1.12334
DALRD3	66.15	25.2	-1.39232
DARS2	20.17	6.51	-1.63148
DAXX	84.09	28.63	-1.55441
DBF4	20.85	5.66	-1.88117
DBI	40.51	144.67	1.83642
DBP	25.13	10.97	-1.19585
DBT	25.3	7.54	-1.7465
DCAF12	19.31	40.28	1.06072
DCAF15	17.95	39.77	1.1477
DCAF5	28.54	8.23	-1.79402
DCAF6	50.59	16.46	-1.61989
DCLRE1A	11.11	3.26	-1.76891
DCP2	28.54	12	-1.24995
DCTN1	46.15	16.11	-1.51837
DCTN2	102.38	25.2	-2.02244
DCTN3	22.56	10.11	-1.15798
DCTN4	263.22	125.99	-1.06296
DCUN1D2	22.9	9.6	-1.25424
DCXR	326.29	130.44	-1.32277
DDA1	32.13	77.31	1.26673
DDAH1	13.5	48.68	1.85037
DDHD1	23.25	10.97	-1.08367
DDIT3	6.49	13.71	1.07894
DDIT4	0.85	4.8	2.4975
DDIT4L	16.58	5.66	-1.55057
DDN	20.51	6	-1.77329
DDTL	11.28	25.03	1.14989
DDX11L2	6.49	1.03	-2.65557
DDX23	8.38	1.71	-2.29295
DDX24	448.15	208.26	-1.1056
DDX39A	64.61	150.67	1.22156
DDX3X	117.93	258.14	1.13022
DDX42	48.2	23.83	-1.01625
DDX46	98.28	39.42	-1.31797
DDX47	62.56	132.33	1.08083
DDX55	45.98	13.71	-1.74578
DDX60L	15.21	7.37	-1.04528
DECR1	44.1	20.74	-1.08836
DENND2D	8.89	45.94	2.3695
DENND3	6.32	17.83	1.49631
DENND4A	7.35	2.23	-1.7207
DENND4C	9.57	2.74	-1.80434
DENND5B	37.77	9.94	-1.92592
DEPDC1	36.23	6.68	-2.43926
DEPDC1B	22.39	6.34	-1.8203
DERA	59.14	27.08	-1.12691
DERL2	47.17	127.19	1.43104
DFNA5	24.27	10.63	-1.19103
DGCR2	87.85	25.2	-1.80162
DGKD	3.93	22.63	2.52564
DGKQ	39.82	13.88	-1.52049
DHCR7	170.06	44.4	-1.93741
DHRS1	27.52	3.43	-3.0042
DHRS7B	41.88	14.74	-1.50652
DHTKD1	20.34	2.06	-3.3036
DHX29	34.01	16.11	-1.078
DHX32	31.79	13.2	-1.26804
DHX36	25.64	6.86	-1.90212
DHX37	14.53	42.85	1.56026
DHX9	152.97	65.14	-1.23163
DIAPH3	15.9	7.2	-1.14296
DIP2A	7.18	0.86	-3.06158
DIRAS1	28.2	6.34	-2.15314
DIS3L	6.84	1.89	-1.85561
DIS3L2	14.02	4.63	-1.5984
DISP1	3.25	8.23	1.34045
DKFZP586I1420	5.13	0.01	-9.00282
DKK1	162.72	581.59	1.83761
DLGAP5	35.38	11.14	-1.66718
DLST	11.79	3.6	-1.71149
DMTF1	19.66	9.6	-1.03416
DMWD	9.4	3.94	-1.25447
DNA2	9.74	4.11	-1.24478
DNAH2	2.39	0.01	-7.90087
DNAJA1	731.54	220.78	-1.72833
DNAJA2	94.69	35.48	-1.41621
DNAJA3	38.97	91.7	1.23456
DNAJA4	73.67	31.54	-1.22389
DNAJB11	19.31	45.77	1.24505
DNAJB2	6.32	17.31	1.45361
DNAJB4	7.01	19.2	1.45362
DNAJC13	19.14	5.14	-1.89675
DNAJC16	51.45	13.37	-1.94417
DNAJC18	1.54	7.2	2.22507
DNAJC9	10.43	2.91	-1.84165
DNAL4	19.83	3.6	-2.46162
DNM1	16.92	5.66	-1.57986
DNM1L	61.53	28.8	-1.09522
DNMT3B	9.57	3.09	-1.63091
DOCK1	40	9.43	-2.08467
DOCK5	10.26	3.26	-1.65409
DOK7	0.85	4.63	2.44548
DOLPP1	8.72	22.63	1.37584
DONSON	9.57	31.54	1.72059
DPH2	9.06	27.6	1.60709
DPH3	25.81	52.97	1.03725
DPM1	214.67	71.14	-1.59339
DPP4	6.49	1.03	-2.65557
DPY19L1	83.75	40.28	-1.05603
DPYSL3	17.78	8.06	-1.1414
DPYSL5	10.43	2.74	-1.92849
DRAM1	9.57	45.25	2.24133
DROSHA	131.78	32.05	-2.03974
DSCC1	87.68	39.08	-1.16582
DSCR6	12.48	31.37	1.32977
DSG2	47.52	142.1	1.5803
DST	61.7	25.71	-1.26294
DTD1	37.09	15.6	-1.24948
DTNA	8.2	2.91	-1.4946
DTNB	8.89	2.74	-1.69801
DTWD2	3.93	0.01	-8.61839
DUSP1	2.22	7.2	1.69744
DUSP14	73.67	268.94	1.86814
DUSP2	2.73	10.97	2.00659
DUSP4	18.63	55.54	1.5759
DUSP5	11.11	61.19	2.46144
DUSP9	29.74	13.03	-1.19057
DUT	103.06	43.37	-1.24872
DVL3	115.2	45.6	-1.33703
DYM	14.7	2.91	-2.33673
DYNC1H1	4.96	0.69	-2.84567
DYNC2LI1	9.06	2.91	-1.63849
DYNLL1	195.36	77.31	-1.33741
DYNLL2	29.91	105.42	1.81745
DYRK2	8.55	3.09	-1.46832
DZIP3	28.03	12.86	-1.12408
E2F1	30.08	10.63	-1.50066
E2F6	14.02	48.51	1.7908
E2F7	20.51	69.76	1.76607
EAPP	31.45	12.86	-1.29017
EBF4	11.11	0.69	-4.00912
ECH1	101.18	13.54	-2.90162
ECHDC2	22.73	7.03	-1.693
ECSIT	8.55	22.8	1.41504
EDN1	0.34	5.31	3.96511
EED	60.33	29.83	-1.01611
EEF1A1	9332.37	2528.3	-1.88408
EEF2K	15.21	6.17	-1.30168
EEFSEC	13.67	1.37	-3.31877
EFCAB11	24.95	4.46	-2.48392
EFCAB4B	1.03	4.63	2.16837
EFNA1	4.96	12.86	1.37448
EFNA2	2.56	0.01	-8
EFNA4	65.8	19.37	-1.76426
EFNB1	2.91	20.23	2.79741
EFR3A	76.74	36.17	-1.08519
EGFL8	9.57	4.11	-1.21938
EHD2	15.04	33.42	1.15191
EHHADH	7.52	1.2	-2.6477
EHMT1	28.03	11.66	-1.2654
EHMT2	22.22	9.77	-1.18543
EI24	109.73	235.86	1.10397
EID3	0.01	2.74	8.09803
EIF1	886.39	2099.6	1.2441
EIF1B	40.34	85.36	1.08135
EIF2AK2	3.08	8.23	1.41796
EIF2B1	14.87	29.83	1.00436
EIF2C1	16.41	4.11	-1.99736
EIF2D	52.3	11.48	-2.18769
EIF2S3	386.79	141.07	-1.45514
EIF3A	556.68	120.16	-2.21189
EIF3I	36.75	124.79	1.76369
EIF3L	239.46	70.45	-1.76511
EIF4B	662.48	169.35	-1.96787
EIF4E2	10.43	42.34	2.02128
EIF4EBP2	80.84	33.25	-1.28171
EIF4ENIF1	32.13	10.63	-1.59578
EIF4G3	24.27	7.54	-1.68654
EIF6	393.29	166.1	-1.24354
ELAC2	6.15	0.69	-3.15592
ELF2	21.02	3.94	-2.4155
ELF3	9.91	97.88	3.30406
ELK3	1.37	6.51	2.24848
ELL2	5.47	34.62	2.66199
ELOF1	42.05	103.87	1.3046
EMB	7.35	0.86	-3.09534
EML2	21.54	9.94	-1.1157
EML3	14.36	5.66	-1.34318
EMP1	42.05	166.44	1.98482
ENHO	4.96	16.63	1.74538
ENOSF1	32.65	4.11	-2.98987
ENOX2	9.57	2.4	-1.99548
ENPEP	6.49	1.71	-1.92422
ENSA	117.76	314.88	1.41895
EPB41	29.23	6.34	-2.2049
EPB41L4B	7.01	14.23	1.02145
EPHA2	20.85	77.48	1.89378
EPHB3	5.98	23.14	1.95217
EPHX1	17.43	36.34	1.05999
EPN1	214.5	90.68	-1.24212
EPPK1	8.38	18	1.10297
EPR1	9.91	2.4	-2.04585
EPS8L2	31.45	143.98	2.19474
ERBB2IP	41.02	12.86	-1.67344
ERBB3	24.1	3.43	-2.81275
ERC1	17.43	6.68	-1.38365
ERCC1	12.14	25.37	1.06336
ERGIC1	45.81	21.08	-1.11979
ERLIN1	45.12	17.83	-1.33946
ERLIN2	28.2	12.51	-1.17261
ESAM	3.25	13.2	2.02203
ESCO1	20.85	4.8	-2.11894
ESCO2	45.29	16.63	-1.4454
ESF1	29.4	68.56	1.22155
ESPL1	28.37	7.03	-2.01277
ESPNL	0.01	2.4	7.90689
ESRP1	162.37	23.48	-2.78978
ESYT1	77.08	11.66	-2.72479
ETAA1	14.53	6.17	-1.23569
ETFDH	15.72	7.2	-1.12653
ETNK2	12.48	25.88	1.05222
ETV1	19.14	6	-1.67356
ETV5	68.37	24.68	-1.47002
EXD2	9.06	3.26	-1.47464
EXOC2	14.7	5.83	-1.33425
EXOC6	8.55	3.43	-1.31772
EXOC7	115.03	29.14	-1.98094
EXOSC10	36.06	17.14	-1.07303
EXOSC6	39.48	19.03	-1.05285
EXT2	18.8	63.25	1.75033
EZH2	385.42	44.22	-3.12366
F3	9.06	45.6	2.33145
F8	1.88	8.23	2.13016
FABP5	66.32	228.15	1.78247
FADS1	27.52	5.66	-2.28161
FADS2	32.13	7.54	-2.09128
FAH	12.82	3.26	-1.97545
FAM105A	5.3	12.17	1.19926
FAM105B	14.87	5.14	-1.53256
FAM108C1	15.9	7.2	-1.14296
FAM114A2	3.08	11.14	1.85475
FAM116A	22.73	6.51	-1.80387
FAM117A	26.15	8.74	-1.58111
FAM117B	8.72	3.6	-1.27633
FAM119A	16.41	7.37	-1.15484
FAM136A	54.01	122.73	1.18419
FAM149B1	19.31	2.06	-3.22863
FAM158A	37.6	9.26	-2.02165
FAM161A	6.49	0.34	-4.25461
FAM164A	23.42	4.63	-2.33866
FAM173A	17.95	8.57	-1.06662
FAM173B	12.99	2.06	-2.65669
FAM177A1	50.42	18.68	-1.4325
FAM184B	0.01	2.06	7.6865
FAM18B1	10.94	4.97	-1.13829
FAM192A	94.86	45.94	-1.04605
FAM195A	5.81	14.23	1.29233
FAM198A	2.73	0.01	-8.09276
FAM198B	0.51	4.46	3.12847
FAM20A	26.49	6	-2.14241
FAM45A	7.18	1.2	-2.58095
FAM50A	21.36	43.54	1.02743
FAM53B	17.78	3.43	-2.37397
FAM53C	17.26	91.53	2.40681
FAM57A	14.53	43.71	1.58893
FAM65A	19.31	7.03	-1.45775
FAM82A2	33.5	16.63	-1.01037
FAM82B	54.52	24	-1.18375
FAM83D	64.61	20.05	-1.68816
FAM83H	51.45	339.73	2.72315
FAM84B	19.66	57.08	1.53772
FAM89B	16.41	37.37	1.18731
FAM92A1	2.22	0.01	-7.79442
FAM92A3	4.79	0.34	-3.81642
FAM98A	12.31	34.45	1.48467
FANCC	19.31	5.49	-1.81447
FANCD2	32.3	13.88	-1.21853
FANCE	6.84	18.17	1.40949
FAR1	87	42.85	-1.02172
FARP1	17.95	1.37	-3.71174
FARP2	3.76	0.01	-8.55459
FAS	11.62	147.58	3.66682
FASTK	190.75	45.42	-2.07028
FBLIM1	2.39	7.88	1.72119
FBXL16	38.46	9.77	-1.97693
FBXL6	33.33	11.66	-1.51525
FBXO10	9.06	0.86	-3.3971
FBXO17	24.44	11.66	-1.06768
FBXO18	34.01	11.83	-1.52351
FBXO2	25.47	83.13	1.70657
FBXO21	53.16	21.94	-1.27678
FBXO27	5.3	13.54	1.35316
FBXO33	60.68	29.65	-1.03319
FBXO34	28.54	6.51	-2.13226
FBXO36	6.49	1.54	-2.07529
FBXO42	6.67	14.91	1.16052
FBXO44	19.48	73.02	1.9063
FBXO9	54.18	21.43	-1.33813
FBXW4	60.51	24.85	-1.28393
FBXW7	4.44	12.68	1.51392
FDX1L	15.38	42	1.44933
FDXR	136.56	688.21	2.33331
FEM1A	5.3	34.97	2.72205
FGD6	4.1	10.11	1.30209
FGFBP1	17.78	47.14	1.4067
FH	134.86	41.31	-1.7069
FHL2	67.86	148.1	1.12594
FHOD1	35.55	16.11	-1.14189
FIG4	16.75	6.51	-1.36343
FIS1	68.2	221.8	1.70142
FKBP3	112.12	49.71	-1.17344
FKBP4	124.77	295	1.24144
FKBP5	75.55	14.06	-2.42584
FKBP8	275.01	51.08	-2.42865
FKRP	7.35	14.91	1.02046
FLJ23867	41.7	19.54	-1.09362
FLJ37453	4.79	0.01	-8.90388
FLJ39582	4.44	0.51	-3.12199
FLJ42709	4.1	0.51	-3.00705
FLJ45340	68.54	16.8	-2.02848
FLT4	0.68	4.63	2.76741
FLYWCH2	17.6	3.26	-2.43263
FNBP1	8.55	3.43	-1.31772
FNBP1L	6.67	1.03	-2.69504
FNBP4	45.81	8.23	-2.4767
FOSB	0.68	4.29	2.65737
FOSL1	4.96	27.08	2.44882
FOSL2	2.22	12.51	2.49445
FOXD1	8.38	19.71	1.23391
FOXH1	2.05	0.01	-7.67948
FOXM1	37.6	123.59	1.71676
FOXRED1	8.55	2.4	-1.83289
FPGT	14.87	3.77	-1.97977
FRA10AC1	144.6	39.6	-1.8685
FRG1	6.49	35.14	2.43682
FRK	0.68	3.94	2.53459
FRMD4B	2.05	0.01	-7.67948
FRS2	12.99	29.31	1.17399
FRYL	12.48	3.94	-1.66335
FSCN1	131.61	411.21	1.64361
FSD1	21.02	8.57	-1.2944
FTO	11.79	5.66	-1.05869
FTSJD2	43.76	14.06	-1.63802
FUBP3	226.81	91.53	-1.30917
FUNDC1	5.81	12.86	1.14628
FUS	893.23	216.49	-2.04473
FUT1	8.03	18	1.16453
FUT2	9.57	3.94	-1.28032
FXN	20.51	44.22	1.10837
FXR1	97.77	31.88	-1.61674
FXR2	24.61	12	-1.03621
FXYD3	8.55	48.51	2.50429
FXYD5	48.88	117.42	1.26436
FYTTD1	91.61	33.08	-1.46955
FZD7	17.43	6.86	-1.34529
G2E3	46.32	16.46	-1.49267
GAA	108.7	37.37	-1.5404
GABBR1	10.26	2.57	-1.99719
GABPA	58.45	20.74	-1.49479
GABRD	4.1	11.66	1.50787
GAD1	2.56	7.54	1.55842
GADD45A	22.9	134.21	2.55107
GADD45B	7.35	18.34	1.31918
GAK	119.3	43.2	-1.46549
GAL3ST4	8.72	1.71	-2.35033
GALK1	27.35	13.54	-1.01431
GALNT12	22.05	3.43	-2.6845
GALNT3	12.99	4.97	-1.38608
GALNT7	176.9	34.11	-2.37467
GAMT	146.99	34.62	-2.08604
GAPVD1	54.52	25.2	-1.11336
GAR1	13.67	38.74	1.50281
GARNL3	3.76	0.69	-2.44606
GARS	169.38	61.02	-1.47291
GAS2L1	4.61	15.26	1.72692
GAST	0.01	6.51	9.34651
GBA2	76.23	27.43	-1.4746
GBAS	82.55	27.43	-1.58951
GBE1	11.45	30.17	1.39777
GBP4	19.14	3.94	-2.28032
GCA	8.89	3.43	-1.37397
GCLC	80.84	21.08	-1.93919
GDF15	102.04	2064.63	4.33868
GDI1	25.64	69.25	1.43342
GDPD5	16.75	8.06	-1.05531
GEMIN4	37.43	80.91	1.11212
GEMIN8	25.64	12.68	-1.01584
GEN1	28.37	5.66	-2.32549
GFM1	23.59	9.77	-1.27174
GGA2	18.8	7.71	-1.28593
GGPS1	63.92	26.4	-1.27573
GIGYF1	25.81	1.71	-3.91586
GINS4	21.02	5.66	-1.89289
GIT1	14.36	5.66	-1.34318
GIT2	13.84	4.46	-1.63373
GJB5	1.2	59.48	5.6313
GK	2.22	0.01	-7.79442
GLB1	68.54	32.23	-1.08854
GLB1L2	41.02	14.91	-1.46005
GLCCI1	14.19	6.51	-1.12415
GLCE	52.99	5.66	-3.22685
GLG1	125.28	36.85	-1.76542
GLI2	5.3	1.03	-2.36335
GLI4	24.44	11.83	-1.04679
GLIS2	15.04	38.91	1.37134
GLRX2	22.56	59.65	1.40276
GLS	6.32	12.86	1.02489
GLT8D1	21.88	8.06	-1.44076
GLTSCR1	7.35	2.06	-1.8351
GMDS	18.46	6.51	-1.50367
GMEB1	5.64	1.54	-1.87276
GMEB2	3.76	15.26	2.02095
GNA12	22.05	10.97	-1.00722
GNAZ	11.96	2.74	-2.12597
GNB1	43.76	10.63	-2.04147
GNB5	89.22	25.54	-1.80461
GNG7	15.04	3.43	-2.13252
GNL2	9.91	23.14	1.22343
GNPAT	21.19	6.34	-1.74083
GNPDA1	42.56	85.53	1.00693
GNRHR2	9.4	2.57	-1.87089
GNS	77.43	36.51	-1.0846
GOLGA2B	12.48	0.69	-4.17688
GOLGA3	17.43	7.37	-1.24184
GOLGA5	9.57	1.89	-2.34013
GOLGA8A	27.01	5.31	-2.34671
GOLGA8B	11.11	4.8	-1.21075
GOLT1B	17.26	56.74	1.71693
GORASP2	79.99	34.8	-1.20073
GPAA1	114.86	26.91	-2.09366
GPAM	10.26	4.29	-1.25798
GPBP1L1	47.69	14.74	-1.69395
GPC2	18.46	7.88	-1.22814
GPD1L	7.01	19.54	1.47894
GPKOW	41.02	6.86	-2.58005
GPN1	36.58	13.2	-1.47052
GPR110	97.42	26.23	-1.893
GPR114	7.18	2.23	-1.68694
GPR125	57.43	28.11	-1.03072
GPR126	52.64	19.37	-1.44234
GPR3	4.1	15.26	1.89606
GPR56	34.01	135.07	1.98968
GPR87	3.93	39.42	3.32633
GPRC5A	59.82	656.84	3.45684
GPRC5C	37.94	17.48	-1.11801
GPRIN1	30.94	3.09	-3.32379
GPSM2	18.46	7.88	-1.22814
GPX1	201.68	667.13	1.7259
GRAMD3	6.67	15.43	1.20998
GRAMD4	12.65	3.94	-1.68287
GRB7	15.72	7.03	-1.161
GRHL3	0.01	13.03	10.3476
GRIN1	15.04	3.94	-1.93254
GRIN2C	0.34	6	4.14136
GRIPAP1	23.59	6.86	-1.78189
GRLF1	31.79	15.26	-1.05882
GRPEL1	44.44	96.33	1.11613
GRPEL2	19.48	46.62	1.25896
GRSF1	233.99	96.85	-1.27262
GRTP1	16.07	2.57	-2.64453
GSDMB	3.42	0.34	-3.33039
GSR	38.8	15.94	-1.28341
GSTZ1	34.53	9.26	-1.89877
GTF2A2	29.57	85.19	1.52655
GTF2F1	23.25	48.17	1.0509
GTF2F2	73.15	30.85	-1.24559
GTF3C1	40.17	10.8	-1.89509
GTF3C4	0.01	3.09	8.27146
GTPBP2	39.31	18.51	-1.08659
GTPBP4	127.51	48.51	-1.39426
GTSE1	18.12	7.54	-1.26495
GYLTL1B	41.19	15.43	-1.41656
H19	0.85	4.29	2.33544
H1F0	70.93	28.8	-1.30033
H1FX	271.08	54.85	-2.30516
H2AFZ	637.87	259.51	-1.29747
H6PD	11.96	1.03	-3.5375
HABP4	23.42	9.26	-1.33866
HACE1	15.04	3.09	-2.28313
HAGHL	22.73	2.91	-2.96551
HARS	20.17	51.08	1.34055
HAUS1	36.75	15.43	-1.25201
HAUS4	24.95	7.88	-1.66277
HAX1	275.52	112.62	-1.29069
HBA1	2.05	6.51	1.66703
HBEGF	4.44	39.6	3.15687
HBG2	2.39	7.03	1.55651
HCCS	13.5	36.34	1.4286
HCFC1	85.63	24.51	-1.80475
HCN1	4.61	0.86	-2.42236
HCN3	5.81	0.69	-3.07387
HDAC1	217.24	82.11	-1.40366
HDAC10	31.11	13.71	-1.18215
HDAC4	12.31	0.86	-3.83935
HDAC8	11.11	3.43	-1.69558
HDDC2	26.83	74.91	1.48131
HDGF	72.64	171.75	1.24147
HEATR5A	26.32	7.71	-1.77136
HEMK1	9.06	1.37	-2.72534
HEPHL1	21.02	9.6	-1.13066
HERC2	21.54	9.6	-1.16591
HES2	6.84	46.28	2.75832
HES4	31.45	10.46	-1.58818
HES6	48.54	21.08	-1.2033
HEXDC	14.19	3.6	-1.97881
HGS	179.98	89.48	-1.0082
HIATL1	116.57	37.71	-1.62818
HIBADH	24.95	3.94	-2.66277
HIBCH	14.19	6.68	-1.08695
HIGD2A	40.68	87.93	1.11204
HIP1R	42.39	19.54	-1.11729
HIPK2	25.98	6.34	-2.03485
HIST1H2BD	7.35	35.82	2.28495
HJURP	100.67	27.43	-1.87581
HK2	21.54	46.97	1.12472
HLA-A	35.04	15.77	-1.15182
HLCS	9.4	2.23	-2.07562
HLTF	20.68	4.46	-2.21312
HMBS	37.77	14.4	-1.39117
HMGA2	139.13	54.17	-1.36087
HMGB2	1069.79	268.6	-1.9938
HMGB3	84.43	42.17	-1.00154
HMGCL	13.16	5.31	-1.30938
HMMR	129.73	29.31	-2.14605
HMOX1	25.64	118.96	2.21401
HNF4G	6.32	2.06	-1.61728
HNRNPA1	429.35	87.08	-2.30174
HNRNPA2B1	1529.05	670.73	-1.18883
HNRNPA3	265.44	126.84	-1.06538
HNRNPAB	513.95	190.61	-1.431
HNRNPH1	278.6	71.48	-1.96258
HNRNPH3	64.09	20.4	-1.65153
HNRNPL	654.28	156.33	-2.06531
HNRNPUL2	25.47	9.77	-1.38237
HNRPLL	59.48	10.11	-2.55662
HOMER3	17.78	6	-1.56722
HOMEZ	11.45	2.57	-2.15551
HOOK1	19.66	9.6	-1.03416
HOOK2	40.34	16.97	-1.24922
HOXB4	8.72	17.83	1.03191
HOXB5	52.64	12	-2.13313
HOXB7	30.08	65.65	1.12599
HOXB9	33.16	5.14	-2.6896
HOXC10	2.05	8.23	2.00527
HOXC6	6.15	1.89	-1.7022
HOXD8	4.44	1.03	-2.10792
HPS3	42.05	7.54	-2.47947
HRAS	30.25	199.35	2.7203
HRCT1	0.01	3.09	8.27146
HRSP12	54.18	24.34	-1.15443
HS1BP3	7.01	1.03	-2.76677
HS2ST1	46.15	21.43	-1.1067
HS3ST1	39.14	83.82	1.09865
HSBP1	177.07	511.83	1.53134
HSD17B11	250.23	44.22	-2.50048
HSD17B12	143.06	47.82	-1.58093
HSD17B8	13.33	1.71	-2.96261
HSD3B7	7.35	2.23	-1.7207
HSP90AB1	3559.74	906.24	-1.97381
HSPA4L	2.73	7.88	1.52929
HSPB1	12.48	2.57	-2.27978
HSPG2	17.6	5.31	-1.72879
HTR7	38.63	9.94	-1.9584
HTRA2	20.34	10.11	-1.00854
HUWE1	78.62	35.31	-1.15482
HYAL3	3.59	9.43	1.39327
HYLS1	10.26	2.4	-2.09592
IAH1	22.73	6.34	-1.84204
IARS	142.03	46.62	-1.60717
ICA1	7.01	1.2	-2.54638
ICMT	196.04	71.82	-1.44869
ID1	924.85	170.38	-2.44046
ID2	205.27	94.28	-1.1225
IDE	17.09	6.17	-1.46981
IDH2	24.1	7.71	-1.64423
IDH3B	24.95	3.43	-2.86276
IDUA	10.6	1.2	-3.14296
IFFO2	9.23	25.71	1.47793
IFI27L1	19.31	75.59	1.96885
IFI6	24.27	98.9	2.0268
IFRD2	228.69	90.5	-1.3374
IFT27	15.38	4.97	-1.62974
IFT52	38.46	13.37	-1.52436
IFT74	17.43	3.09	-2.49589
IFT80	10.43	2.4	-2.11963
IFT81	20.68	1.71	-3.59617
IFT88	8.72	2.06	-2.08168
IGFBP2	242.71	113.82	-1.09248
IGFBP6	21.54	55.37	1.36209
IGSF8	4.1	9.6	1.22741
IGSF9	38.29	4.63	-3.04788
IKBIP	23.25	80.91	1.79909
IL12A	1.88	8.23	2.13016
IL18R1	2.22	0.01	-7.79442
IL1RAP	1.88	8.4	2.15966
IL27RA	12.99	35.31	1.44268
IL28RA	3.25	9.94	1.61281
IL4R	1.71	9.77	2.51436
IL8	0.51	6.34	3.63591
ILF2	86.14	201.75	1.22781
ILF3	131.1	46.79	-1.4864
IMMP1L	42.73	97.02	1.18303
IMP3	27.35	65.65	1.26325
IMPA2	12.31	1.37	-3.16758
IMPDH1	45.46	12	-1.92156
INO80E	8.03	23.48	1.54796
INPP1	3.76	24	2.67423
INPP5A	11.62	1.03	-3.49589
INPP5D	1.03	6	2.54232
INSIG2	28.2	12.51	-1.17261
INTS12	24.61	11.66	-1.07768
INTS3	27.69	3.09	-3.16369
INTS4	29.91	7.37	-2.02089
INTS8	35.38	9.43	-1.9076
INVS	5.47	0.86	-2.66913
IPO8	221.34	36.68	-2.5932
IQCE	18.46	3.43	-2.42812
IQGAP3	8.03	3.09	-1.37779
IQSEC1	15.21	7.03	-1.11342
IQSEC2	10.77	4.29	-1.32797
IRAK1BP1	5.47	0.69	-2.98687
IREB2	42.9	20.4	-1.07241
IRF2BP1	36.23	10.8	-1.74615
IRS2	7.35	22.45	1.6109
ISCA2	70.59	33.42	-1.07875
ISCU	55.21	184.61	1.74148
ISG15	71.1	398.01	2.48488
ISOC1	41.7	18	-1.21205
ISOC2	29.06	13.88	-1.06603
ITFG1	19.83	68.05	1.77891
ITGA6	36.75	83.99	1.19247
ITGA7	28.54	5.31	-2.4262
ITGAE	57.77	24.85	-1.21707
ITGB1BP1	56.57	19.03	-1.57176
ITGB5	26.83	8.23	-1.70488
ITM2C	68.88	161.98	1.23366
ITPKC	9.91	21.94	1.14661
ITPR2	12.48	1.2	-3.37851
ITPR3	53.84	10.63	-2.34054
ITPRIP	3.76	12.34	1.71454
ITSN1	16.07	7.88	-1.0281
IVD	42.56	14.74	-1.52976
IWS1	29.4	10.97	-1.42225
JAG2	10.08	27.77	1.46203
JAK1	41.53	18.68	-1.15266
JAK3	7.86	0.69	-3.50986
JMJD4	13.67	5.14	-1.41117
JMJD8	123.92	60.51	-1.03416
JOSD2	58.63	16.28	-1.84854
JUB	13.67	46.62	1.76994
JUN	8.38	20.91	1.31917
JUNB	14.36	61.02	2.08723
JUP	75.55	177.92	1.23573
KANK2	20.34	7.03	-1.53272
KATNB1	9.57	1.37	-2.80434
KAZN	4.27	10.97	1.36126
KBTBD11	12.14	1.89	-2.68331
KBTBD8	0.34	4.97	3.86964
KCNG1	23.93	7.2	-1.73275
KCNH3	32.82	11.48	-1.51545
KCNH6	1.37	6.17	2.17109
KCNMB4	6.84	1.37	-2.31982
KCNQ1	5.64	0.69	-3.03103
KCTD14	10.94	22.8	1.05942
KCTD15	14.02	3.94	-1.83122
KCTD20	3.59	0.51	-2.81541
KCTD3	44.27	14.91	-1.57005
KDELR3	49.22	16.8	-1.55078
KDM1B	7.69	2.57	-1.58122
KDM3A	14.19	4.63	-1.61579
KDM3B	67.34	20.91	-1.68727
KDM4A	9.06	2.4	-1.91648
KDM5A	4.44	10.63	1.25951
KHDRBS1	128.19	63.76	-1.00756
KIAA0040	5.47	17.31	1.66199
KIAA0100	77.6	26.4	-1.55552
KIAA0101	478.23	92.39	-2.3719
KIAA0195	20	5.83	-1.77843
KIAA0196	178.44	38.74	-2.20354
KIAA0232	15.21	4.63	-1.71594
KIAA0247	4.27	15.26	1.83745
KIAA0467	9.74	1.71	-2.50993
KIAA0528	58.11	8.91	-2.70529
KIAA0556	8.89	1.37	-2.69801
KIAA0649	38.46	11.31	-1.76576
KIAA0753	14.19	7.03	-1.01328
KIAA0776	30.59	11.66	-1.39149
KIAA0825	2.05	0.01	-7.67948
KIAA0913	11.45	0.69	-4.05261
KIAA1033	26.66	10.63	-1.32654
KIAA1109	17.95	3.6	-2.31792
KIAA1147	9.06	2.23	-2.02247
KIAA1191	54.87	25.88	-1.08418
KIAA1267	25.64	53.65	1.06518
KIAA1274	12.48	2.57	-2.27978
KIAA1324	2.73	9.77	1.83946
KIAA1407	5.3	0.86	-2.62358
KIAA1539	15.38	4.97	-1.62974
KIAA1543	15.9	4.29	-1.88998
KIAA1598	141.18	35.65	-1.98556
KIAA1683	0.85	7.54	3.14903
KIAA1715	34.18	13.37	-1.35415
KIAA1731	18.12	5.83	-1.63602
KIAA1737	16.58	8.06	-1.04059
KIAA1797	25.64	7.88	-1.70213
KIAA1804	31.11	14.74	-1.07764
KIF14	23.42	3.77	-2.6351
KIF15	15.21	5.14	-1.56518
KIF18A	54.69	13.88	-1.97827
KIF1B	20.85	8.06	-1.3712
KIF20B	14.7	4.29	-1.77677
KIF23	89.9	36.34	-1.30676
KIF24	4.27	0.86	-2.31183
KIF3C	9.4	2.91	-1.69164
KIFC1	57.43	10.28	-2.48196
KIFC2	26.15	8.57	-1.60944
KIFC3	35.04	17.48	-1.0033
KLC2	54.52	24	-1.18375
KLF10	87.68	29.83	-1.55548
KLF15	2.39	0.01	-7.90087
KLF4	1.2	7.03	2.55049
KLF5	11.62	27.25	1.22965
KLHDC8B	31.79	4.46	-2.83346
KLHL22	13.33	5.14	-1.37484
KLHL24	10.77	4.29	-1.32797
KLHL30	0.51	4.8	3.23447
KLHL31	5.13	0.51	-3.33039
KLHL7	10.94	36.17	1.72518
KLK5	0.34	7.03	4.36992
KLK6	26.15	275.97	3.39963
KLRK1	5.13	1.03	-2.31631
KNTC1	20.85	4.29	-2.281
KREMEN1	22.73	9.6	-1.24349
KREMEN2	7.01	16.11	1.20047
KRT15	10.6	136.61	3.68793
KRT17	0.51	11.66	4.51493
KRT18	2716.77	6113.68	1.17015
KRT19	251.76	673.98	1.42066
KRT222	7.35	1.2	-2.61471
KRT23	37.6	10.28	-1.87089
KRT7	4.27	73.71	4.10955
KRT8	1817.9	3965.06	1.12507
KRT80	8.72	53.65	2.62118
KRTAP3-1	0.68	12.86	4.24121
KSR2	5.13	0.01	-9.00282
L3MBTL1	3.76	0.69	-2.44606
L3MBTL3	47.52	20.74	-1.19612
LACTB	14.53	1.37	-3.40679
LAMA2	2.73	12.17	2.15636
LAMA3	2.05	22.63	3.46454
LAMA5	25.98	12	-1.11437
LAMB2	32.47	15.77	-1.04192
LAMB3	38.12	106.45	1.48156
LAMP3	1.03	22.8	4.46832
LAMTOR2	35.89	13.71	-1.38835
LAP3	106.48	11.66	-3.19094
LARP1	131.27	62.56	-1.06922
LARP1B	12.48	5.49	-1.18474
LARP7	44.1	10.63	-2.05264
LAS1L	66.32	25.71	-1.36711
LASP1	372.43	69.94	-2.41278
LASS6	28.2	71.99	1.3521
LAT2	2.22	15.08	2.764
LATS2	10.08	22.45	1.15522
LCA5	2.05	0.01	-7.67948
LCN15	0.01	5.83	9.18735
LDLRAD3	8.72	26.23	1.58882
LDLRAP1	19.83	5.14	-1.94784
LDOC1L	32.3	8.57	-1.91417
LEMD1	5.3	0.69	-2.94132
LEMD2	24.44	11.83	-1.04679
LEPREL2	74.52	6.17	-3.59429
LEPREL4	42.39	14.4	-1.55766
LETM2	3.76	10.11	1.42698
LHPP	37.94	4.97	-2.9324
LIF	56.75	27.43	-1.04887
LIG1	17.6	6.68	-1.39766
LIG3	11.45	5.14	-1.15551
LIMD2	11.28	3.43	-1.71749
LIMK2	13.16	6	-1.13313
LINS	1.88	7.37	1.97093
LIPA	39.65	17.31	-1.19572
LIPT2	6.49	0.69	-3.23355
LLGL1	21.54	7.71	-1.48222
LLGL2	69.91	22.63	-1.62726
LMAN1	58.8	28.11	-1.06473
LMAN2L	25.47	10.8	-1.23777
LMF1	5.3	0.34	-3.96239
LMF2	72.81	12	-2.6011
LMNB1	66.66	20.05	-1.73322
LMO7	1.37	10.8	2.97878
LOC100128191	6.84	0.86	-2.99159
LOC100129055	16.07	6	-1.42134
LOC100190986	7.01	1.2	-2.54638
LOC144438	143.57	63.42	-1.17874
LOC147727	11.11	1.37	-3.01961
LOC149620	3.93	12	1.61043
LOC150381	36.23	75.08	1.05124
LOC151009	11.28	4.46	-1.33865
LOC201651	0.34	4.11	3.59553
LOC202781	6.84	2.06	-1.73135
LOC25845	3.25	0.01	-8.3443
LOC283856	0.01	4.97	8.9571
LOC338799	6.84	1.89	-1.85561
LOC388152	71.79	32.4	-1.14779
LOC389493	0.85	4.8	2.4975
LOC399744	4.61	1.03	-2.16212
LOC401093	6.32	1.03	-2.61728
LOC401397	52.64	110.22	1.06615
LOC440905	3.76	0.69	-2.44606
LOC441869	0.01	2.06	7.6865
LOC442421	0.01	3.09	8.27146
LOC57653	5.81	1.71	-1.76454
LOC654433	4.27	10.11	1.24348
LOC728190	6.84	18.86	1.46326
LOC84856	36.06	17.14	-1.07303
LONP1	42.73	18.86	-1.17992
LONRF1	26.66	8.23	-1.69571
LOXL1	12.14	5.14	-1.23993
LOXL3	5.64	1.03	-2.45305
LPCAT2	15.55	5.66	-1.45804
LPCAT4	27.18	10.63	-1.3544
LPHN1	77.77	29.31	-1.40782
LPIN3	28.89	14.4	-1.0045
LRBA	25.47	5.83	-2.12723
LRCH4	24.44	3.6	-2.76318
LRP1B	7.18	1.71	-2.06999
LRP3	35.21	11.83	-1.57354
LRP5	21.02	7.71	-1.44696
LRP8	19.66	5.49	-1.84039
LRPAP1	47.86	144.84	1.59757
LRRC1	68.2	16.8	-2.02131
LRRC14	33.16	12	-1.46641
LRRC16A	15.55	3.94	-1.98065
LRRC20	19.66	4.29	-2.19621
LRRC41	26.66	9.94	-1.42336
LRRC42	139.64	66.51	-1.07007
LRRC45	21.54	5.83	-1.88545
LRRC46	2.22	0.01	-7.79442
LRRC50	2.22	0.01	-7.79442
LRRC59	100.16	245.63	1.29418
LRRC61	9.23	1.37	-2.75215
LRRCC1	10.6	1.54	-2.78306
LRRK1	2.22	0.01	-7.79442
LRRN2	4.96	0.01	-8.9542
LRWD1	3.08	9.6	1.6401
LSG1	2.22	8.06	1.86022
LSM1	25.98	56.91	1.13128
LSM14B	16.41	5.66	-1.5357
LSM5	81.19	175.7	1.11374
LSMD1	229.2	54.17	-2.08104
LSR	184.93	77.31	-1.25825
LSS	37.09	7.54	-2.29839
LTB4R	12.48	4.8	-1.37851
LTBP2	0.68	8.23	3.59729
LTBR	154.68	327.91	1.08401
LUC7L2	132.29	48.68	-1.4423
LY6D	0.51	8.91	4.12686
LY6K	0.01	6.51	9.34651
LYNX1	2.39	10.8	2.17595
LYPD6	7.01	0.86	-3.02701
LYPLAL1	39.14	19.37	-1.01482
LYRM1	77.77	6.34	-3.61666
LZTFL1	31.28	9.43	-1.72991
LZTR1	21.88	9.43	-1.21428
LZTS1	3.08	8.4	1.44746
MACC1	11.11	42.85	1.94744
MACF1	75.89	29.48	-1.36417
MAD2L2	17.6	55.88	1.66676
MADD	11.45	4.11	-1.47814
MAFK	18.97	50.05	1.39965
MAGI3	5.13	1.37	-1.90478
MAGT1	71.27	28.45	-1.32487
MALT1	85.12	9.94	-3.09818
MAN1B1	21.02	8.91	-1.23827
MAN2C1	8.2	1.37	-2.58145
MAP1LC3B	71.44	146.38	1.03491
MAP2K3	16.75	49.02	1.54921
MAP3K14	10.77	3.77	-1.51438
MAP3K4	15.55	6.17	-1.33357
MAP3K9	0.68	3.94	2.53459
MAP4K2	48.88	9.94	-2.29793
MAP4K3	4.79	0.69	-2.79536
MAP4K4	27.01	58.11	1.10529
MAP7D1	41.88	91.36	1.1253
MAPK11	7.35	1.37	-2.42357
MAPK14	57.94	25.88	-1.16272
MAPK3	33.16	9.43	-1.81411
MAPK8IP3	27.01	10.46	-1.36861
MAPKAPK2	66.49	28.45	-1.22471
MAPKAPK5	55.38	16.8	-1.7209
MAPT	10.94	2.06	-2.4089
MARCKSL1	165.79	60.85	-1.44603
MARS	130.07	32.91	-1.98269
MAZ	177.24	72.51	-1.28945
MB21D2	5.64	12.86	1.18912
MBD3	5.3	0.34	-3.96239
MBLAC2	11.45	1.03	-3.47463
MBNL1	128.87	49.19	-1.38948
MBTPS2	4.96	14.74	1.57132
MC1R	13.33	31.54	1.24251
MCCC1	18.29	5.14	-1.83121
MCL1	40.85	106.79	1.38637
MCM10	70.59	15.08	-2.22683
MCM2	163.23	77.65	-1.07185
MCM3	286.8	33.6	-3.09351
MCM4	37.94	18.17	-1.06216
MCM5	105.97	36.51	-1.53729
MCM6	73.84	33.08	-1.15844
MCOLN2	15.04	6	-1.32577
MCPH1	13.84	6.51	-1.08811
MCTS1	37.77	170.55	2.17488
MDFIC	4.61	11.14	1.27291
MDM1	12.14	1.71	-2.8277
MDM2	58.8	458.18	2.96203
MDM4	49.4	18.17	-1.44295
MDN1	3.93	0.01	-8.61839
ME1	116.4	38.4	-1.59991
MED10	31.62	89.48	1.50073
MED11	16.58	4.63	-1.84036
MED18	39.48	95.48	1.27408
MED20	3.42	9.26	1.43702
MED21	18.8	7.03	-1.41914
MED22	13.67	3.09	-2.14533
MED26	13.33	6.17	-1.11133
MED28	47	22.63	-1.05442
MED31	8.55	22.8	1.41504
MEGF6	16.58	4.63	-1.84036
MEIS3	25.13	5.31	-2.24263
MELK	153.66	54.85	-1.48618
MEN1	27.69	8.23	-1.7504
MEPCE	20	48.34	1.27322
MESDC2	53.16	25.88	-1.0385
MESP1	3.59	9.6	1.41905
METAP2	148.7	65.99	-1.17209
METRN	118.62	49.88	-1.24981
METRNL	35.04	114.67	1.71041
METTL11A	17.95	69.94	1.96213
METTL13	13.67	55.19	2.01339
METTL3	51.45	19.37	-1.40935
METTL8	16.58	45.77	1.46496
MEX3A	7.52	2.06	-1.86809
MEX3C	64.44	23.83	-1.43518
MFAP1	83.24	166.61	1.00113
MFGE8	15.38	64.28	2.06331
MFN1	20.34	10.11	-1.00854
MFSD1	29.06	12.68	-1.19648
MFSD2A	2.05	12.17	2.56963
MFSD4	0.68	7.54	3.47096
MFSD5	6.32	19.88	1.65332
MFSD6	27.52	10.46	-1.3956
MGAT2	16.24	7.37	-1.13982
MGAT4B	144.43	48.85	-1.56394
MGC21881	7.52	1.2	-2.6477
MGMT	2.91	8.4	1.52937
MGST2	18.63	59.48	1.67478
MGST3	8.03	17.66	1.13701
MIA3	34.7	13.71	-1.33971
MIB1	44.1	14.57	-1.59778
MICAL3	26.66	8.23	-1.69571
MICB	10.43	45.94	2.13901
MIDN	34.35	79.53	1.21119
MIF	332.44	951.5	1.51711
MINK1	31.11	13.54	-1.20015
MIOS	6.67	25.03	1.9079
MIPEP	21.88	9.77	-1.16318
MIS18BP1	24.44	8.23	-1.57028
MITD1	23.93	3.09	-2.95314
MKI67	225.1	72.16	-1.64129
MKNK2	17.6	74.91	2.08958
MKS1	10.77	3.6	-1.58095
MLH3	7.18	14.91	1.05422
MLL2	21.54	10.28	-1.06718
MLL4	20.85	10.11	-1.04426
MLL5	26.15	11.31	-1.20921
MLLT1	64.27	20.05	-1.68054
MLLT4	58.63	14.91	-1.97536
MLPH	19.66	45.77	1.21914
MLYCD	12.99	5.66	-1.19853
MMD	10.26	3.94	-1.38076
MMRN1	0.01	2.23	7.8009
MNAT1	26.66	8.74	-1.60897
MNT	9.91	20.23	1.02954
MOB2	5.81	16.46	1.50235
MOBKL2A	4.96	11.48	1.21071
MOCS2	16.75	7.88	-1.08789
MON1A	2.39	9.94	2.05624
MON2	24.61	8.57	-1.52188
MORC2	5.64	1.54	-1.87276
MORC4	5.81	15.6	1.42494
MOSPD1	39.82	97.19	1.28731
MOV10	38.46	14.06	-1.45176
MPHOSPH8	24.61	8.4	-1.55078
MPHOSPH9	16.75	1.89	-3.1477
MPI	8.55	1.2	-2.83289
MPND	12.82	2.06	-2.63768
MPP3	11.11	4.46	-1.31674
MPP7	182.71	53.82	-1.76334
MPRIP	12.65	44.57	1.81694
MPZ	5.64	1.54	-1.87276
MRC2	13.33	5.14	-1.37484
MRFAP1L1	12.65	31.88	1.33351
MRPL16	24.61	65.31	1.40806
MRPL32	85.63	39.08	-1.13169
MRPL33	19.83	134.73	2.76431
MRPL39	46.32	23.14	-1.00125
MRPL40	43.58	134.9	1.63015
MRPL49	40.68	147.58	1.85911
MRPL55	15.21	34.11	1.16517
MRPS16	166.65	62.39	-1.41743
MRPS17	28.54	59.65	1.06354
MRPS2	16.58	47.82	1.52817
MRPS23	123.06	268.09	1.12336
MRPS27	76.74	20.05	-1.93638
MRPS31	131.78	36.17	-1.86527
MRPS34	275.52	58.11	-2.2453
MRPS36	25.47	62.39	1.29252
MRS2	120.5	29.83	-2.0142
MRTO4	17.6	42	1.25481
MS4A7	0.51	3.6	2.81943
MSH2	31.96	6.68	-2.25835
MSH5	12.99	4.29	-1.59835
MSH6	72.98	13.2	-2.46696
MSL3	15.21	2.23	-2.7699
MSL3L2	21.36	9.08	-1.23415
MST1R	21.54	8.06	-1.41817
MSTO1	27.52	3.77	-2.86784
MT1DP	4.44	0.69	-2.68589
MT1F	8.2	2.57	-1.67386
MTA1	159.98	22.11	-2.85512
MTAP	183.23	40.8	-2.16701
MTBP	7.35	2.57	-1.51598
MTCH1	105.97	257.11	1.27873
MTCH2	249.54	110.39	-1.17666
MTERFD1	397.73	70.45	-2.49712
MTFMT	27.35	3.6	-2.92547
MTHFD1	179.81	71.48	-1.33086
MTHFD1L	6.32	18.34	1.537
MTHFD2	141.52	360.82	1.35027
MTHFR	15.9	3.26	-2.28608
MTHFSD	7.52	2.4	-1.6477
MTMR11	12.31	1.71	-2.84776
MTMR12	53.16	7.2	-2.88427
MTMR4	36.92	17.83	-1.0501
MTR	17.09	5.66	-1.59428
MTUS1	35.21	80.22	1.18798
MTX1	28.2	62.05	1.13774
MUC13	0.01	5.31	9.05257
MXD1	4.61	10.46	1.18204
MXD3	20.68	9.6	-1.10713
MXD4	41.19	12.68	-1.69974
MYBPHL	0.01	2.4	7.90689
MYCBP	43.07	18	-1.25869
MYCBP2	60.85	24.85	-1.29201
MYCT1	3.42	0.51	-2.74543
MYEOV	27.69	74.05	1.41913
MYL2	0.51	8.91	4.12686
MYL6	211.94	713.75	1.75176
MYO19	19.14	6.51	-1.55586
MYO1E	7.18	21.08	1.55382
MYO5A	35.04	14.06	-1.31741
MYST1	19.48	8.91	-1.1285
MZF1	13.67	6	-1.18798
MZT2A	191.26	397.84	1.05665
N4BP1	7.69	1.89	-2.0246
N6AMT1	4.61	13.54	1.55439
NAA20	12.14	37.02	1.60854
NAA30	7.69	15.43	1.00468
NAB2	67.68	25.37	-1.41561
NAE1	110.41	39.08	-1.49837
NAGA	24.1	5.14	-2.22919
NAGPA	7.69	21.6	1.48998
NAGS	7.69	2.23	-1.78594
NANS	63.07	146.9	1.21981
NAP1L1	190.4	32.57	-2.54742
NAPRT1	10.26	32.74	1.67402
NARF	87.51	38.4	-1.18834
NARS2	11.96	3.09	-1.95254
NASP	119.99	58.79	-1.02927
NAV1	12.99	6.17	-1.07406
NBAS	8.72	3.6	-1.27633
NBPF3	29.91	7.88	-1.92436
NCAPD2	7.18	0.51	-3.81541
NCAPD3	53.84	11.66	-2.20711
NCAPG	83.41	32.05	-1.3799
NCAPG2	66.15	19.88	-1.73442
NCDN	10.26	31.71	1.62791
NCEH1	21.71	79.71	1.8764
NCOA1	8.72	3.26	-1.41946
NCOA4	205.79	96.33	-1.09512
NCOR2	10.08	3.26	-1.62855
NCRNA00116	6.15	39.25	2.67403
NCRNA00173	7.86	0.69	-3.50986
NCRNA00263	24.61	8.06	-1.61039
NCRNA00265	6.49	1.71	-1.92422
NCRNA00275	446.27	219.4	-1.02435
NCRNA00292	13.84	4.11	-1.75163
NCSTN	127.16	17.14	-2.89121
NDE1	15.55	1.71	-3.18485
NDUFA12	26.15	71.65	1.45416
NDUFA13	152.46	397.5	1.38252
NDUFA4	105.12	423.38	2.00992
NDUFB10	350.04	23.83	-3.87667
NDUFB11	22.39	77.65	1.79413
NDUFB7	20.68	80.22	1.95573
NDUFB8	59.31	173.47	1.54834
NDUFS5	144.94	480.63	1.72947
NDUFS7	17.78	48.68	1.45307
NDUFV2	145.45	65.48	-1.1514
NDUFV3	16.07	34.45	1.10013
NEAT1	231.42	86.05	-1.42727
NEBL	10.77	4.11	-1.38981
NECAB3	18.97	3.94	-2.26745
NEIL3	9.91	3.26	-1.60401
NEK1	8.2	2.23	-1.87858
NEK2	28.2	10.46	-1.43081
NEK9	36.23	12.34	-1.55384
NENF	47.69	104.9	1.13726
NEO1	53.67	14.23	-1.91518
NFATC2IP	7.52	17.14	1.18856
NFATC4	2.22	0.01	-7.79442
NFIB	9.06	1.89	-2.26112
NFKB1	14.7	33.6	1.19265
NFS1	17.26	8.57	-1.01007
NFU1	42.9	14.4	-1.57491
NFYC	25.3	62.56	1.3061
NHLRC3	6.84	1.54	-2.15107
NHP2L1	260.31	576.79	1.14782
NHSL1	9.4	2.57	-1.87089
NIN	25.47	11.48	-1.14968
NINJ1	29.57	71.14	1.26653
NIPA2	33.16	71.48	1.1081
NIPSNAP3A	18.8	4.11	-2.19352
NISCH	39.82	10.97	-1.85993
NIT2	178.61	40.28	-2.14868
NKAP	35.21	11.83	-1.57354
NKD2	4.1	12.68	1.62886
NKIRAS1	5.13	16.46	1.68193
NKIRAS2	4.1	12.34	1.58965
NKRF	39.14	18.17	-1.10709
NKTR	31.62	12	-1.3978
NLE1	18.8	7.71	-1.28593
NLGN2	24.78	9.6	-1.36807
NLRX1	6.67	15.6	1.22579
NME1	80.16	906.93	3.50004
NME3	43.76	18.34	-1.25462
NMNAT1	5.81	0.34	-4.09493
NMT1	50.08	128.9	1.36395
NMT2	17.09	2.74	-2.6409
NOB1	107	219.58	1.03714
NOC3L	16.07	4.63	-1.79529
NOL10	34.7	16.28	-1.09183
NOM1	5.98	17.14	1.51915
NOP10	85.63	233.12	1.44488
NOP14	21.54	50.91	1.24093
NOP16	10.26	3.6	-1.51096
NOP2	70.08	170.21	1.28024
NOSIP	13.5	88.45	2.7119
NOTCH1	9.74	26.57	1.4478
NOTUM	14.02	3.43	-2.03121
NOXA1	23.93	2.91	-3.03973
NPAT	17.43	8.23	-1.08261
NPEPL1	12.14	1.89	-2.68331
NPHP4	6.49	1.89	-1.77983
NPLOC4	243.05	36	-2.75518
NPM3	128.7	61.02	-1.07666
NPW	508.49	152.73	-1.73524
NR1H3	6.49	1.2	-2.43518
NR2F1	6.32	1.37	-2.20575
NR4A1	0.68	4.63	2.76741
NRARP	15.04	5.83	-1.36724
NRG1	0.01	2.74	8.09803
NRIP1	31.96	10.11	-1.66048
NRM	7.69	2.74	-1.48881
NSF	14.19	39.08	1.46156
NSFL1C	97.08	25.2	-1.94575
NSL1	23.07	9.43	-1.29069
NSMAF	36.75	10.28	-1.8379
NSMCE1	8.72	1.71	-2.35033
NSMCE2	24.61	8.23	-1.58028
NT5DC1	51.28	14.06	-1.8668
NT5DC2	73.15	32.23	-1.18245
NTF4	15.72	2.91	-2.43351
NTN1	1.71	17.48	3.35364
NTSR1	116.74	38.22	-1.6109
NUBP2	24.1	80.73	1.74407
NUCB2	31.11	14.57	-1.09438
NUDC	336.03	151.7	-1.14737
NUDT12	15.38	4.63	-1.73197
NUDT14	15.72	51.59	1.71449
NUDT18	5.3	0.86	-2.62358
NUDT3	13.67	5.83	-1.22945
NUDT6	48.71	8.91	-2.45072
NUF2	23.07	10.97	-1.07245
NUMA1	33.67	16.8	-1.003
NUP205	31.45	12.34	-1.34972
NUP210	42.39	10.63	-1.99558
NUP214	17.26	6.51	-1.4067
NUP35	30.77	13.71	-1.1663
NUP85	84.43	28.11	-1.58667
NUSAP1	98.96	48.17	-1.03871
NXF1	40.34	9.08	-2.15145
NXT2	14.7	5.14	-1.51598
OAS3	21.02	4.8	-2.13066
OASL	1.37	8.06	2.5566
OBFC1	12.99	30.68	1.2399
OBSCN	5.81	0.34	-4.09493
OCIAD2	36.58	102.33	1.4841
OCLN	0.51	3.6	2.81943
ODF2	13.5	3.6	-1.90689
ODF2L	8.03	2.23	-1.84836
OGFOD1	21.54	48.68	1.17631
OLFML2A	6.32	1.71	-1.88593
OPA1	76.4	31.2	-1.29203
OPLAH	9.4	3.43	-1.45445
OS9	43.24	116.22	1.42642
OSBPL1A	9.74	2.91	-1.7429
OSBPL5	31.11	11.31	-1.45978
OSCP1	5.81	1.37	-2.08436
OSGEP	23.76	10.11	-1.23275
OSGEPL1	9.4	3.26	-1.52779
OTUD3	36.41	7.88	-2.20807
OTUD6B	22.9	7.2	-1.66928
OVOL1	2.73	28.8	3.3991
OXCT1	48.03	13.54	-1.82671
OXCT2	1.54	6.68	2.11692
P2RY2	1.37	25.71	4.23008
P4HA2	16.75	47.48	1.50316
PABPC4	240.83	65.82	-1.87142
PACS1	21.71	3.94	-2.46209
PACS2	13.67	5.14	-1.41117
PACSIN3	29.4	8.57	-1.77845
PAF1	9.91	27.08	1.45027
PAIP1	244.76	116.39	-1.0724
PAIP2B	11.62	2.57	-2.17677
PAK2	30.42	15.08	-1.01238
PAK4	5.47	27.25	2.31664
PAK6	12.14	2.57	-2.23993
PALM	17.43	6.68	-1.38365
PAM	101.18	25.54	-1.98609
PAN2	23.76	5.83	-2.02697
PANK1	4.27	15.26	1.83745
PANK3	23.42	47.65	1.02474
PANX1	7.69	16.8	1.12741
PANX2	23.59	6.34	-1.89562
PAPD5	12.48	25.03	1.00404
PAPD7	5.3	16.28	1.61904
PAPSS1	96.74	21.6	-2.16308
PAQR4	111.61	27.6	-2.01573
PAQR6	6.32	1.2	-2.39689
PARL	18.97	44.74	1.23785
PARN	32.13	15.43	-1.05818
PARP12	11.45	25.37	1.14778
PARP16	5.64	1.37	-2.04152
PARP2	62.04	14.4	-2.10713
PARVB	13.33	3.6	-1.88861
PASK	8.03	1.54	-2.38247
PAX2	9.23	3.6	-1.35833
[truncated: 1,290 more rows]

## Sheet: Table E
Table E. Different expressed genes siSMYD2/Ctrl (higher than 1.5 folds)
#geneSymbol	Ctrl	siSMYD2	foldChange[log(2)]
AB000466	1.26845	0.283891	-0.821184
AB062083	0	2.37113	1.75323
AB075489	2.61837	0.803723	-1.00436
ABCA11P	3.50034	6.90847	0.813364
ABCC6	0.456917	1.30187	0.659887
ABCG2	2.86511	0.873441	-1.04482
ABHD14A	6.59179	3.53627	-0.742934
ABHD14A-ACY1	0.739457	3.68647	1.42986
ABHD16B	0.871291	2.40713	0.864523
ABHD6	8.73237	5.31279	-0.624513
ACAD11	6.4402	3.05732	-0.874814
ACCS	1.08892	2.24547	0.635668
ACTR10	22.311	14.0731	-0.629034
ACTR3	52.2583	28.1302	-0.87049
ACTRT3	0.544796	1.33249	0.594455
ADAM15	38.0424	64.233	0.74056
ADAMTS10	2.01148	0.80232	-0.740616
ADAMTS14	4.43708	7.779	0.691224
ADAMTS2	1.32686	0.402609	-0.730271
ADCK4	6.27375	10.9298	0.713797
ADH5	85.7834	11.7283	-2.76938
ADORA2A	2.26442	1.05539	-0.667417
ADSSL1	3.53167	1.41196	-0.909837
AF072097	2.13595	0.355733	-1.20983
AF075112	1.61837	0	-1.38867
AF085995	2.16841	0.702162	-0.896391
AF086132	21.2309	13.4031	-0.626187
AF086346	2.03077	3.658	0.620026
AF086351	6.24167	0.906323	-1.92553
AF116693	0.447111	3.06491	1.49005
AF198444	20.7653	34.4592	0.70413
AF258560	0	1.26019	1.17644
AGA	1.78472	4.61895	1.01277
AGAP11	1.77344	0.228535	-1.17474
AGAP4	0.352882	1.53105	0.9037
AHNAK2	10.5415	5.39625	-0.85153
AJ297365	2.73562	6.70824	1.04505
AK021933	1.39851	4.84205	1.28434
AK022787	77.4836	117.212	0.590913
AK026244	1.32144	0.437309	-0.69165
AK026392	1.57326	0.0819551	-1.24996
AK055785	0.554418	1.8053	0.851781
AK055849	1.7123	0.409985	-0.943837
AK056135	1.80695	0	-1.489
AK056368	0.310837	1.16201	0.721885
AK057321	1.75367	3.44203	0.689863
AK057719	1.05935	0.323955	-0.637335
AK091102	1.09291	0.363189	-0.618525
AK093898	1.11579	2.75151	0.826275
AK096395	2.26598	1.00487	-0.704007
AK096932	10.4102	16.132	0.58637
AK097794	2.17721	0.276751	-1.31528
AK098769	0.295339	1.21644	0.774915
AK123459	2.56598	0.919277	-0.893736
AK124179	2.28053e-05	1.03934	1.02807
AK124484	3.29155	1.5198	-0.76819
AK125726	0.733904	1.96633	0.774658
AK127124	1.39696	0	-1.26121
AK129879	11.1447	6.65466	-0.665917
AK130486	0.311977	1.59032	0.981388
AK131020	1.79975	0	-1.4853
AK296947	4.0875	8.69587	0.930413
AK299432	0.683051	1.99672	0.832305
AK299501	3.36512	7.23534	0.915807
AK301549	0	1.45334	1.29475
AK304826	2.37741	4.42152	0.68278
AK307275	1.32904	0.00140341	-1.21771
AK310226	1.68855	3.27558	0.669292
AK311257	0	1.61104	1.38462
AK311497	2.85743	7.33475	1.1115
AKAP7	2.08573	0.886572	-0.709843
AKR1B10	1.26277	0.285263	-0.816026
AKR1E2	1.74362	0.792948	-0.613749
AKT1S1	33.4371	58.4931	0.788756
AL049948	3.5548	1.40694	-0.920188
AL137445	2.07973	0	-1.6228
AL389983	0.254158	1.02488	0.691117
AL831889	15.2006	8.02268	-0.844419
AL832891	0.000521476	1.17987	1.12349
AL832937	4.45974	0	-2.44883
ALDH16A1	12.0134	18.6757	0.596408
ALG10	1.75193	3.37601	0.669172
ALG11	0.761096	1.66203	0.596053
ALG9	4.83981	8.57342	0.713112
ALKBH6	14.4507	24.2927	0.711053
ALS2	10.3949	5.28962	-0.85735
ANGEL1	5.90954	9.92937	0.661549
ANKHD1-EIF4EBP3	11.9636	7.06072	-0.685484
ANKRD13B	6.95593	14.3342	0.946655
ANKRD16	2.26504	4.1339	0.652955
ANKRD18A	1.81265	0.689944	-0.734956
ANKRD22	0.835353	2.13798	0.773779
ANKRD36BP1	0.713712	3.02815	1.23299
ANKRD46	8.83081	4.83804	-0.751825
ANKS1B	3.26521	1.55288	-0.740491
ANXA2	1321.11	850.451	-0.634848
ANXA2P2	6.68284	1.96098	-1.37556
ANXA5	244.629	158.986	-0.618536
AP4E1	5.19532	3.09795	-0.596275
AP4M1	11.1949	17.4785	0.599569
APBB1	11.0485	5.1289	-0.975156
APITD1	3.411	1.55294	-0.788946
APOBEC3B	18.2884	10.0809	-0.799652
APOBEC3H	2.2877	0.463431	-1.16772
APOLD1	1.61224	0.637682	-0.673631
AQP3	8.22301	13.8776	0.689829
AREG	3.37345	6.88816	0.850917
ARHGAP39	6.15461	9.74474	0.586686
ARL1	27.3282	16.755	-0.674014
ARL14EPL	3.87826	11.5596	1.36435
ARL17A	0.482521	1.74284	0.88762
ARL4A	23.3372	12.2621	-0.875856
ARL4D	6.36489	11.0116	0.705695
ARMC6	26.7242	42.1815	0.639269
ARMCX5-GPRASP2	1.7596	0	-1.46446
ARNTL	11.7892	6.00615	-0.868235
ARPC4-TTLL3	0.516422	1.70114	0.832896
ART5	3.16051	0.611195	-1.36863
ARV1	2.82735	0.996789	-0.938664
ASB3	14.3219	6.61953	-1.00782
ASTN2	5.72643	3.3794	-0.619108
ATF7IP	2.46586	4.83229	0.75085
ATG9A	2.88076	10.3806	1.55217
ATP5EP2	4.25471	1.00715	-1.38846
ATP5H	355.273	209.313	-0.760448
ATP5J2-PTCD1	0.00115993	3.79164	2.25885
ATXN3	10.5429	4.76391	-1.00188
AUH	11.907	7.41494	-0.617124
AURKAPS1	1.61057	0.595072	-0.710743
AX721128	5.70674	0	-2.74561
AX746755	0.736827	1.60955	0.587347
AX746851	4.69231	12.1988	1.21332
AX747067	0.458045	1.49582	0.775479
AX747137	1.02766	2.46038	0.771115
AX747227	0	1.1555	1.10802
AX747517	3.93758	1.25967	-1.12769
AX747730	3.20047	8.51421	1.17953
AX747770	2.00969	3.91177	0.706628
AX747853	1.07735	2.18991	0.618771
AX795351	6.01773	12.9078	0.986818
AXIN1	5.94745	10.2362	0.693592
AY748447	0	22.9946	4.58464
AY769439	1.63625	3.53268	0.781877
AY927613	2.68938	11.225	1.72838
B4GALNT4	7.45983	12.5956	0.684439
B4GALT4	9.18884	3.60523	-1.14564
B9D2	3.27068	6.83619	0.875687
BANP	6.55041	11.9493	0.778245
BATF2	2.13346	0.826812	-0.778427
BBC3	12.2249	21.5117	0.767416
BBIP1	16.2882	10.2331	-0.622037
BC005905	1.91713	0.876696	-0.636355
BC008049	2.03301	0	-1.60075
BC009321	3.13525	1.49599	-0.728362
BC009467	1.55631	0.511913	-0.757688
BC011648	3.39515	1.69871	-0.703642
BC012193	2.14862	0.702524	-0.887045
BC013599	1.27422	3.21978	0.891796
BC016361	2.16547	0.930883	-0.713159
BC017578	2.2529	0	-1.70173
BC018887	30.7942	15.4191	-0.953389
BC019880	3.77957	0.488605	-1.68292
BC020196	18.142	10.3053	-0.759742
BC021234	1.35695	2.92497	0.73576
BC023568	0.197977	2.85083	1.68457
BC024732	0.614872	2.15892	0.968012
BC031657	2.88072	0.699754	-1.191
BC032899	1.22293	0	-1.15246
BC033739	1.7716	4.46217	0.978755
BC033949	5.78147	11.3979	0.870426
BC033961	1.67374	3.01304	0.585836
BC035067	0.89381	6.12277	1.91115
BC037357	0.702503	2.12649	0.876887
BC038245	1.99678	5.15387	1.03808
BC038574	0.616782	1.94324	0.86428
BC039424	2.10927	0.520021	-1.03248
BC039686	0	1.25839	1.17529
BC041654	14.7013	8.04353	-0.795926
BC042048	1.1453	0	-1.10118
BC042913	0.000128688	2.86063	1.94865
BC042955	0.000237251	1.22472	1.15328
BC043400	0.901363	2.41056	0.842975
BC047160	8.85595	3.37695	-1.17107
BC047484	1.14552	2.51291	0.711339
BC063600	0	2.18826	1.67277
BC063788	1.49933	0.000540299	-1.32076
BC065231	13.4109	4.77868	-1.31835
BC069212	20.4572	13.2104	-0.594515
BC069815	9.19961	18.3925	0.926985
BC070228	0.296221	1.06664	0.672975
BC071809	0	1.2844	1.19182
BC073899	3.04108	0.500609	-1.42919
BC080653	1.1554	4.85774e-05	-1.10789
BC107568	4.49529	1.59704	-1.08133
BC112004	0.406278	1.9281	1.05808
BC122864	2.83059	15.0281	2.06496
BC127858	3.89663	0	-2.29179
BCAM	12.7701	20.2101	0.623212
BCAR3	17.824	10.3321	-0.732159
BCL2L2-PABPN1	59.7416	103.604	0.784181
BDNF-AS	1.98072	3.80603	0.689185
BEND7	2.08728	0.764034	-0.807456
BEX1	1.8489	3.77416	0.744842
BFAR	19.9574	12.5509	-0.629071
BGLAP	1.74632	0	-1.4575
BHLHA15	0.357237	2.65187	1.42796
BICD2	6.01773	11.3527	0.815749
BIK	20.5786	37.0479	0.818216
BIVM-ERCC5	1.23929	0	-1.16304
BLOC1S1-RDH5	1.24423	3.25269	0.922152
BLOC1S3	2.37986	4.27441	0.642046
BOLA2	3.564	7.45693	0.889835
BOP1	8.51301	14.5115	0.705364
BRD4	4.84972	8.25991	0.66263
BRE	16.5849	10.5629	-0.604826
BSCL2	13.0464	7.89481	-0.659169
BTBD11	3.26433	1.50701	-0.76635
BTG2	21.4989	33.3455	0.610267
BTN2A2	6.34336	3.61916	-0.668809
BX538249	2.96799	1.33464	-0.765206
BX647356	1.77145	3.6115	0.734595
BX647608	9.40396	0.150352	-3.17699
BX647792	0	1.51542	1.3308
BX648455	2.8543	0.91941	-1.00581
C10orf10	3.06395	1.2924	-0.826024
C10orf111	1.16555	0.263526	-0.777278
C11orf31	49.7722	79.5514	0.665871
C11orf80	3.3176	1.86675	-0.590813
C11orf84	33.187	53.0585	0.661074
C14orf169	1.39248	3.99816	1.06289
C15orf38-AP3S2	0.599246	1.52855	0.660918
C16orf98	0.651752	1.53651	0.618848
C17orf61-PLSCR3	0.379811	1.72579	0.982203
C17orf97	0.718437	1.70691	0.65555
C19orf68	0.568005	2.1249	0.99488
C19orf71	2.43236	0.807154	-0.925481
C19orf81	0.680194	2.38215	1.00931
C1QL1	1.20419	2.44626	0.644783
C1orf122	16.8927	26.183	0.603337
C1orf210	2.14805	5.76497	1.10362
C1orf213	2.41285	0.82592	-0.902352
C1orf233	2.80927	5.62205	0.797763
C1orf54	1.60975	0	-1.38391
C1orf61	3.97357	1.56128	-0.957414
C21orf89	1.13873	0	-1.09675
C2orf48	0.363119	1.81344	1.04542
C2orf61	1.39925	0.450861	-0.725672
C2orf76	13.9208	4.15577	-1.53306
C3orf18	5.00922	2.82509	-0.651684
C3orf35	1.12735	0.385272	-0.61889
C3orf67	1.44032	2.95741	0.697484
C5orf15	35.4496	22.955	-0.605576
C6orf1	19.513	11.1455	-0.756113
C6orf226	5.89124	10.0282	0.678362
C6orf52	1.77524	0.546134	-0.843946
C6orf57	11.553	6.80918	-0.684789
C7orf25	1.08328	2.16666	0.604105
C7orf41	1.7509	0.420358	-0.953649
C7orf55	7.2232	11.546	0.609456
C7orf55-LUC7L2	23.2894	38.2801	0.693472
C7orf60	3.27225	1.72894	-0.646654
C9orf78	30.2824	46.2537	0.595078
C9orf9	2.58246	0.745448	-1.03735
CA2	29.2787	17.6771	-0.697033
CA5BP1	3.41955	8.61899	1.12199
CAPN7	7.53793	4.56398	-0.617769
CAPRIN2	7.69646	4.21667	-0.737299
CAPS2	1.5876	0.667587	-0.633849
CAPZA1	116.438	74.3407	-0.640398
CARD8	5.72851	2.70095	-0.862391
CASP6	11.9432	6.97725	-0.698232
CBFA2T3	3.31155	5.90974	0.680426
CBWD3	7.64968	4.76406	-0.585562
CBWD5	1.99176	0.87215	-0.6763
CBX2	10.9359	20.2861	0.834608
CBX6	16.0533	27.3148	0.731505
CCAT1	0.653002	1.58397	0.644501
CCDC130	9.65528	15.9553	0.670171
CCDC18	3.25472	1.71081	-0.650338
CCDC23	8.69119	14.1925	0.648614
CCDC28A	7.54907	4.60052	-0.610207
CCDC43	26.8958	17.5548	-0.588255
CCDC53	9.22408	5.7317	-0.602928
CCDC61	0.720693	1.6432	0.619296
CCDC64B	3.76036	7.01823	0.752213
CCDC68	2.16906	1.08031	-0.607256
CCDC9	6.17438	10.562	0.688465
CCK	1.40368	0	-1.26524
CD164L2	0.877196	3.11955	1.13391
CD274	1.16801	0.426676	-0.603714
CD320	64.0785	98.0376	0.605795
CD79B	2.06285	0.520791	-1.01005
CDA	27.5667	17.6281	-0.616852
CDC25C	12.7253	7.27949	-0.729226
CDCP1	65.9941	43.2786	-0.597424
CDK5R1	1.21486	4.31352	1.26245
CDKL3	2.60265	1.24226	-0.684108
CDKN2D	14.2096	8.9568	-0.611231
CEBPA-AS1	0.196554	1.10264	0.813316
CECR5-AS1	1.25145	0	-1.17085
CENPC1	5.55787	2.91393	-0.744609
CENPJ	6.46494	3.48202	-0.735981
CEP170B	14.9638	23.5968	0.623663
CFL2	35.5169	18.3418	-0.916841
CGB2	1.01388	2.05931	0.603229
CGB5	1.70467	0	-1.43545
CGB8	2.53169	0.282772	-1.46109
CGRRF1	8.69307	5.28806	-0.624339
CHKB-CPT1B	1.68006	3.91072	0.87367
CHRNA7	5.99815	0.962965	-1.83394
CHST14	6.00381	14.9578	1.18805
CIDECP	3.90808	2.0771	-0.673587
CISD1	25.169	16.3157	-0.595778
CITED1	2.16882	4.34955	0.755473
CITED4	0.536626	1.63152	0.77613
CKLF-CMTM1	1.21923	0	-1.15006
CKMT1B	2.60065	1.38676	-0.593204
CLDN1	1.03166	0.310425	-0.632624
CLDN7	78.3985	137.853	0.806379
CLEC18B	1.1664	0.34386	-0.688914
CLUHP3	0.373413	1.44874	0.834271
CLYBL	7.05649	1.88975	-1.47921
CMTM1	0.772771	1.92863	0.72422
CNTD2	0.7281	2.95981	1.19624
CO9	63.7888	37.2526	-0.760187
COL12A1	31.5651	16.1327	-0.926577
COL3A1	0.747775	1.83523	0.697944
COMMD1	17.9215	11.1787	-0.635666
COQ6	12.7373	7.97064	-0.614815
CORO1A	4.10179	7.06345	0.660393
CORT	1.14036	0	-1.09785
CP	3.41149	1.16621	-1.02609
CPEB4	4.64207	2.23874	-0.80079
CR2	1.09486	2.79994	0.859124
CR936829	18.8925	33.316	0.786657
CRABP2	377.445	246.8	-0.61091
CRB3	14.98	29.4794	0.931563
CRHR1-IT1	0.260952	2.10198	1.29868
CRIM1	16.5595	6.0702	-1.31243
CRKL	12.1975	18.9719	0.597707
CRLF1	18.1037	27.7693	0.590678
CRYAB	0.389473	1.16466	0.639603
CRYGS	0.600916	1.84248	0.828253
CRYM	3.7784	1.97869	-0.681848
CSGALNACT2	6.14095	3.39741	-0.699462
CSNK2A3	1.28612	0	-1.1929
CSPG5	2.61017	4.45551	0.595649
CSTA	3.99667	8.01883	0.851973
CTCFL	0.418192	1.24773	0.664414
CTH	3.74949	6.53276	0.665407
CTHRC1	7.00552	4.28823	-0.59821
CTSH	11.7592	21.1842	0.79799
CTSK	2.19368	0.868454	-0.773374
CTXN1	14.864	30.1165	0.971923
CYB561D1	1.31988	2.79311	0.70933
CYB5D2	8.8723	13.81	0.585118
CYLD	2.07711	3.92536	0.678654
CYP24A1	34.9501	20.5083	-0.741101
D28408	0	1087.77	10.0885
D2HGDH	7.13938	12.4543	0.725082
DCTD	30.1231	47.3371	0.635147
DCUN1D1	13.2961	7.10542	-0.818663
DDIT4	43.0929	66.8759	0.622353
DDX11-AS1	1.18041	0.109375	-0.974852
DENND5B-AS1	1.03754	0	-1.02683
DES	1.72875	0.685845	-0.694768
DFFB	4.06596	6.70093	0.604197
DHDH	1.10316	4.2343	1.31544
DHODH	7.42444	12.541	0.684682
DHRS12	2.02487	0.429103	-1.08176
DHRS2	2.1438	4.05232	0.684437
DHRS4	9.09213	5.08108	-0.73083
DHX37	20.8642	33.3585	0.652097
DICER1-AS1	2.55447	1.28016	-0.640499
DJ031130	0.662489	3.2327	1.34823
DKFZp434J194	30.3362	53.2143	0.790843
DKFZp434K1323	2.07659	3.69878	0.610954
DKFZp564E1082	5.32549	2.89643	-0.699024
DKFZp586E1322	2.94844	0	-1.98128
DKFZp686J1569	7.80813	3.24828	-1.05196
DKFZp686M11215	1.69673	0.35254	-0.99554
DL490908	9.42607	5.181	-0.754283
DNAJB5	4.11928	1.96836	-0.786276
DNAJB9	11.5386	5.16013	-1.02534
DNAJC22	8.31319	13.5806	0.646698
DNMBP	37.7557	24.8268	-0.58554
DPY19L3	3.66437	6.20175	0.626665
DQ515898	9.12556e-05	1.51455	1.33017
DQ573539	0.90713	2.10958	0.705317
DQ577731	1.17534	0.0511607	-1.04926
DQ581677	5.58078	0	-2.71826
DQ583960	624.763	0	-9.28947
DQ594001	8.69046	0.0464638	-3.21104
DQ599872	8.90221	0	-3.30775
DTX2P1-UPK3BP1-PMS2P11	0.299899	1.70861	1.05915
DUS3L	18.413	29.7864	0.665273
DUSP10	2.05672	0.406414	-1.11996
DUSP18	3.76097	1.71249	-0.811639
DUSP22	10.3598	5.96891	-0.704935
DUSP28	2.37677	1.15165	-0.6502
DYNLL2	88.0917	147.103	0.733238
DZANK1	1.11212	0.321904	-0.676076
DZIP3	7.2167	4.13287	-0.678794
E02193	0	1.07093	1.05028
E10222	54.0645	113.986	1.06226
E2F5	8.29647	3.73714	-0.972668
EBF4	0.872569	1.8623	0.612157
ECHDC2	5.62327	2.76649	-0.814322
ECT2	52.2597	34.1829	-0.59817
EDEM2	19.9201	9.58395	-0.983009
EDN2	0.240101	1.25124	0.860264
EEF1E1-MUTED	0	1.23791	1.16215
EFCAB7	3.73357	1.95164	-0.681412
EFNA3	9.1757	14.3907	0.596927
EFNA4	12.6008	26.1536	0.997448
EIF4ENIF1	8.70069	14.1589	0.644007
EIF5AL1	1.90084	3.8913	0.753747
EMC3	11.3068	6.02375	-0.80914
EMID1	3.71297	6.5933	0.68809
ENDOD1	30.6633	18.7482	-0.68109
ENO1-AS1	0	1.45438	1.29536
ENOX1	2.68793	1.29215	-0.686107
ENPP5	0.933727	2.37809	0.804824
ENTHD2	6.00873	9.82626	0.62731
EPHA2	81.5412	51.8904	-0.642109
EPHB3	2.70301	1.25813	-0.71357
EPN3	4.17074	8.37608	0.858614
EPOR	7.06403	4.34796	-0.592513
EPPK1	2.02762	4.29862	0.807433
ERBB3	7.21135	11.3908	0.593581
ERV3-1	1.11179	0.223764	-0.78714
ESRP2	8.165	12.8405	0.594688
ETS2	12.351	23.2981	0.863896
ETV2	0.533116	1.33298	0.605705
EVPL	12.0564	20.1568	0.696362
F10	3.83791	1.93538	-0.720839
F8A1	4.69899	9.16266	0.8345
FAAH2	2.16847	0.662998	-0.93
FABP6	1.50134	2.96722	0.665429
FAH	14.4269	4.3552	-1.52644
FAM160B1	10.2298	5.24351	-0.846903
FAM195A	11.165	19.9265	0.782599
FAM203A	0.621012	1.58291	0.6721
FAM214B	6.7099	4.12552	-0.589013
FAM21C	7.05448	3.87274	-0.725061
FAM222A-AS1	4.44164	8.10904	0.743258
FAM229A	1.15039	0.3824	-0.637423
FAM27E3	0.171276	1.21594	0.91984
FAM32A	42.7462	65.017	0.59368
FAM71E1	2.74961	7.86318	1.24108
FAM81A	2.5968	1.35925	-0.608386
FBXL15	5.30219	8.85306	0.644719
FBXO16	3.23813	1.78271	-0.606937
FBXO36	1.92981	0.462053	-1.00281
FEZ1	2.2183	0.931558	-0.736532
FGF18	2.09437	0.112324	-1.47607
FHL3	8.40302	13.7968	0.654086
FKBP1A-SDCBP2	1.28282	0	-1.19082
FLJ00313	1.91492	3.83703	0.730664
FLJ39739	5.38986	9.85423	0.764401
FLJ43663	1.0774	2.21902	0.631845
FNDC8	1.86033	0.686108	-0.762485
FNIP1	0.00594027	3.07623	2.01869
FOLR1	4.15871	1.53113	-1.02723
FOSB	0.656219	1.7583	0.735884
FOXD4	2.07822	3.63363	0.590047
FOXP4	5.3763	9.80242	0.760562
FRMD6	6.89096	4.0883	-0.633017
FSTL1	9.38624	4.60899	-0.88886
FTCDNL1	0	1.1481	1.10306
FUT3	0.106259	1.0088	0.860646
FW339974	1.10304	0.328009	-0.663211
FXYD1	5.38692	2.34799	-0.931824
FXYD2	1.52835	0	-1.3382
G0S2	0.253941	2.64272	1.53855
G3BP2	41.4281	66.8626	0.677597
G6PC3	20.2841	30.9943	0.58804
GABARAPL1	22.3726	13.5716	-0.681656
GABPB2	0.644376	1.94634	0.841383
GADD45B	20.4533	11.8084	-0.744109
GAL3ST1	0.64167	1.8261	0.783651
GANAB	81.8905	149.608	0.861524
GAREM	1.93975	0.92073	-0.614037
GATC	14.717	8.42527	-0.737719
GCDH	7.97913	14.5112	0.788661
GCHFR	6.3472	2.23575	-1.18309
GCOM1	0.13413	1.5076	1.14472
GCSHP3	4.12188	0.977946	-1.37267
GDF9	0.242107	1.09268	0.752559
GEM	11.7096	6.3242	-0.795173
GJD3	1.6604	3.91465	0.885446
GLB1L	1.49301	0.421597	-0.810374
GLIPR1	1.15678	0.327193	-0.700499
GLO1	183.194	121.739	-0.585632
GLYCTK	1.67535	4.17385	0.951511
GNA11	18.4815	29.1783	0.631407
GNB1L	4.94984	8.59247	0.689051
GNG3	1.2895	0.519472	-0.591462
GNPTG	15.862	26.8385	0.723306
GPAA1	21.3284	34.5092	0.669312
GPATCH11	2.768	0.747704	-1.10834
GPD1	0.490453	1.67849	0.845669
GPR137	5.27364	9.48385	0.740793
GPR143	1.96567	0.799877	-0.72046
GPR162	1.83045	3.29172	0.600526
GRAMD3	9.37664	3.3773	-1.24523
GRHL2	2.94912	5.48041	0.714554
GRIN2D	4.89554	8.0842	0.623736
GRK4	0.718535	1.88592	0.74785
GSTT2	6.56239	3.8516	-0.640381
GTF2IRD2	4.35321	1.04721	-1.38674
GTF2IRD2B	1.575	0.211625	-1.08763
GU228584	19.43	10.0092	-0.89198
HBE1	85.3311	139.509	0.702709
HBG2	7.09141	3.5616	-0.82685
HCST	1.22945	0	-1.15669
HEATR8-TTC4	2.0885	1.00983	-0.619833
HFE	13.685	4.9929	-1.29302
HHLA3	9.62613	5.50034	-0.709028
HILPDA	7.45949	14.7691	0.89846
HINT2	24.4622	15.5154	-0.624545
HIST1H1C	20.1869	39.9742	0.951543
HIST1H2AC	5.66849	12.0888	0.972901
HIST1H2AD	1.20796	2.36852	0.609401
HIST1H2BD	9.11326	18.7559	0.966034
HIST1H2BK	45.2739	93.603	1.03169
HIST1H2BO	0	1.35311	1.23457
HIST1H3A	0	1.34419	1.22909
HIST1H3B	0	1.33104	1.22097
HIST1H4D	0	1.01214	1.00873
HK2	7.66742	12.7538	0.666156
HKR1	2.70904	4.9303	0.677059
HM587424	1.35144	0.446887	-0.700592
HMSD	0	1.77588	1.47295
HNF1B	3.06543	1.33794	-0.798171
HNRPLL	18.0204	9.8579	-0.808801
HOOK2	8.84827	14.7267	0.675271
HOTAIRM1	6.68274	2.66863	-1.06638
HOXA1	1.00682	0.256983	-0.674949
HOXA6	0	1.28211	1.19037
HOXB2	1.25751	0.284166	-0.813901
HOXB8	30.2266	50.1012	0.710582
HOXC13	4.30192	2.28692	-0.689779
HOXD-AS2	0.388721	1.16245	0.63891
HP08474	5.60675	10.3576	0.781645
HP08874	1.20146	2.39306	0.624126
HR	9.32714	16.1018	0.727707
HRCT1	0.258236	1.30033	0.870438
HRK	1.80765	0.459017	-0.944364
HS3ST1	32.5089	51.5327	0.64867
HSD11B2	3.38464	5.58679	0.587117
HSPB8	4.25174	1.99982	-0.80792
HSPE1-MOB4	1.42144	0.605096	-0.593206
HYI	4.89033	8.51467	0.691805
ID2	116.309	50.2205	-1.19552
IDH1	70.6085	34.8003	-1.00016
IDI2-AS1	1.33488	0.268648	-0.880057
IDUA	2.87135	6.02734	0.860141
IFI27	4.25562	12.7592	1.38847
IFI27L1	5.94493	14.9916	1.20328
IFIH1	1.62565	0.653507	-0.667145
IFITM1	3.33519	1.84961	-0.605331
IFNAR2	7.84224	4.28548	-0.742378
IFNE	2.91747	0.935573	-1.01716
IFNLR1	5.72624	2.63428	-0.888131
IFT20	9.59969	16.5947	0.731116
IFT43	23.3613	13.9339	-0.706005
IFT57	9.656	5.80315	-0.64739
IFT74	4.71118	2.34565	-0.771505
IGFBP3	0.991095	2.62817	0.86568
IGFBP5	0.884666	2.31812	0.816057
IGFLR1	1.67401	4.04482	0.915797
IGHCgamma1	0.259587	1.307	0.873067
IL10RB-AS1	0	1.34421	1.2291
IL6	0.593897	1.40226	0.591834
IMPACT	12.8216	7.55603	-0.691912
ING1	13.4396	20.6871	0.586809
INO80B	6.48586	11.2076	0.705543
INO80B-WBP1	2.82327	0.000463451	-1.93414
INSIG1	33.505	56.4148	0.734617
IQCH-AS1	11.7099	6.46433	-0.767864
IRF9	3.25696	0.548347	-1.45909
IRS1	7.72647	14.6443	0.842164
ISM1	1.23505	0.252268	-0.835764
ITFG3	10.4819	6.37068	-0.639492
ITGA5	26.9532	13.4265	-0.954292
JA760600	21.2907	12.4226	-0.731778
JAG2	18.1493	29.3188	0.662923
JMJD4	5.01624	10.2459	0.902465
JMJD7	2.70806	4.94046	0.67991
JN872559	0	238.71	7.90515
JOSD2	14.0846	22.5086	0.640106
JPH1	5.6774	9.29197	0.624162
JUND	43.7253	81.9977	0.89198
JX046910	15.8252	28.5817	0.814081
KATNAL1	4.38617	2.58298	-0.588101
KCNQ4	0.658645	2.00174	0.855793
KCTD14	1.57147	4.29632	1.0424
KGFLP1	1.64237	0.627969	-0.698759
KHDC1L	9.64777	5.66075	-0.676795
KIAA0513	3.37717	1.55714	-0.775469
KIAA1199	1.75024	4.28806	0.94318
KIAA1328	0.736669	2.49472	1.00885
KIAA1359	0.306496	1.71783	1.05675
KIAA1467	8.18103	4.41463	-0.761794
KIAA1932	0.537516	8.37972	2.60894
KIF9	2.82028	6.47996	0.969352
KIRREL	1.8074	3.49573	0.679323
KLC1	25.7975	44.3612	0.759359
KLF11	2.46518	4.44345	0.651593
KLF15	0.254071	1.29714	0.87322
KLHL11	0.370195	1.41661	0.818603
KLK1	0.286573	1.4398	0.92323
KLK10	6.64783	11.4647	0.70473
KLK13	1.8228	0.174003	-1.26569
KLK14	1.25145	0.456141	-0.628706
KLK5	0.336769	3.5788	1.77622
KLK6	49.7683	79.083	0.657569
KLK7	12.3603	23.5822	0.879663
KLRC3	1.93363	6.86239	1.42228
KLRC4	1.86092	0	-1.51648
KRT10	17.5314	9.19699	-0.861829
KRT13	2.59174	10.3361	1.65817
KRT222	3.32162	1.29996	-0.909964
KRTAP3-1	0.482218	3.81756	1.70054
KRTDAP	1.27396	0	-1.1852
L26953	0.45103	1.87298	0.985471
LACTB	3.54706	1.6942	-0.755075
LAD1	21.3573	34.7754	0.67822
LAMA3	2.82594	1.43039	-0.654627
LAMC2	8.16066	4.46789	-0.744466
LANCL2	3.90146	7.06539	0.718533
LANCL3	0.388183	1.19109	0.658455
LCAT	6.32695	3.65481	-0.65449
LCMT1	29.041	16.5745	-0.773451
LCN2	1.85901	6.16561	1.32557
LEAP2	1.1329	0.376751	-0.631547
LEPR	1.86128	0.853575	-0.626352
LGR4	2.26553	1.05899	-0.665382
LHX4	0	1.30984	1.20779
LIN7B	1.73013	0.692159	-0.690105
LINC00035	1.36133	0	-1.2396
LINC00152	43.1568	27.8894	-0.612097
LINC00239	4.30918	0.428133	-1.89436
LINC00265	0.756097	2.00467	0.774834
LINC00326	1.3455	2.52969	0.589646
LINC00341	1.42705	0.0767504	-1.17252
LINC00460	2.70189	0.543694	-1.26188
LINC00493	96.5418	44.0588	-1.11421
LINC00515	0	1.43393	1.28329
LINC00640	0.80585	2.40718	0.9159
LINC00657	45.2594	29.7939	-0.587102
LINC00662	1.06162	2.48892	0.759002
LINC00941	1.27409	2.94936	0.79633
LMCD1	3.16623	1.35795	-0.82121
LMTK3	1.98869	3.6084	0.624753
LNP1	1.17005	0.397833	-0.634536
LOC100127983	1.1386	0	-1.09667
LOC100128881	15.244	27.5234	0.812235
LOC100129148	1.42485	5.54159	1.43175
LOC100129858	11.6566	4.98888	-1.07953
LOC100129917	2.2719	0.265931	-1.36993
LOC100130015	3.46232	7.74595	0.97082
LOC100130950	1.5938	0	-1.37507
LOC100131138	11.1758	5.26984	-0.957516
LOC100131626	1.52443	0	-1.33596
LOC100132352	0.898426	1.92018	0.621256
LOC100132707	1.4735	0.373168	-0.849046
LOC100133331	0.727043	1.7528	0.672597
LOC100233156	4.01901	2.00111	-0.741907
LOC100270746	1.56778	0	-1.36052
LOC100287177	2.13822	0.806965	-0.796378
LOC100288842	0.988452	2.44311	0.792067
LOC100289187	1.49258	0.215028	-1.03665
LOC100289361	0.449459	1.33773	0.689594
LOC100289509	2.0135	0.507205	-0.999564
LOC100289561	3.41882	1.47555	-0.835912
LOC100505695	0.87864	2.66469	0.964003
LOC100505912	0	1.13423	1.09372
LOC100506054	3.59947	6.28704	0.663866
LOC100506060	0.928779	2.01021	0.642176
LOC100506100	8.55088	13.4177	0.594135
LOC100506314	1.1439	2.8455	0.842934
LOC100506713	0.426295	1.46183	0.787459
LOC100506730	2.83715	1.14111	-0.841676
LOC100507173	0	2.8417	1.94174
LOC100507602	4.76164	2.14308	-0.874302
LOC100616530	1.01474	0	-1.01059
LOC100630923	0	2.1552	1.65773
LOC100652768	2.61502	1.13507	-0.75972
LOC100996485	0.432871	1.59095	0.854572
LOC146880	3.6414	1.68421	-0.790064
LOC155060	2.01484	3.62999	0.618926
LOC254896	1.04263	0.233737	-0.727393
LOC283335	0.444097	1.36157	0.709579
LOC284581	1.97443	0.672152	-0.830907
LOC285033	2.41461	4.75433	0.752927
LOC286467	0.216793	1.13964	0.814281
LOC339047	1.10214	2.55739	0.75896
LOC389641	4.99363	8.14114	0.608944
LOC399815	0.41123	1.15305	0.609429
LOC439994	0.404	2.86069	1.45932
LOC541471	27.4152	14.9194	-0.835879
LOC550112	4.29256	2.49706	-0.597823
LOC553103	1.74857	0.63092	-0.752997
LOC644215	0.27853	1.40028	0.908717
LOC645513	1.83227	0.23119	-1.20191
LOC645638	1.35451	0.447867	-0.701498
LOC646329	0.290941	6.86311	2.60668
LOC652276	0.566282	1.35966	0.591237
LOC654342	11.5723	6.21181	-0.801816
LOC728084	0.170545	1.0448	0.804779
LOC730183	0	1.46938	1.30415
LOC79015	1.08806	0.128794	-0.887383
LPAR1	4.17691	2.21057	-0.689265
LRFN1	0.681334	5.17318	1.87641
LRIG3	2.28163	0.992337	-0.719952
LRP3	9.03457	16.7767	0.825005
LRRC23	1.12338	3.06959	0.93852
LRRC61	5.34751	8.85747	0.635026
LSMEM1	1.69429	0.270157	-1.0849
LTB4R2	0.719859	2.43891	0.99966
LUC7L	21.3797	35.3791	0.700915
LURAP1L	1.02856	0.242472	-0.707243
LYG1	3.90014	1.48471	-0.979745
LYPD6B	6.02234	3.41106	-0.670824
LYRM9	1.06626	2.48144	0.752661
LYSMD1	2.71076	1.42663	-0.612759
LZIC	15.3288	7.79489	-0.892683
MACC1	0.860227	2.25336	0.806451
MAGEA6	0	1.53947	1.34453
MAGEB17	3.52749	1.53343	-0.837619
MAN2B1	7.89327	12.8756	0.641766
MANF	108.2	69.6339	-0.62854
MAPK8IP2	4.087	11.1916	1.261
MAPK9	14.0379	8.65389	-0.639423
MAPKAPK5	13.5638	7.50117	-0.776654
MAST1	6.40728	11.4183	0.745451
MBLAC1	0.317725	1.07104	0.652306
MBNL2	36.6048	18.4224	-0.953197
MBOAT1	4.22198	1.79289	-0.902836
MCF2L	1.06736	2.1087	0.588524
MCF2L-AS1	1.01931	0	-1.01386
MCM3AP_var1	0	3.21574	2.07579
MED10	33.9944	51.8046	0.59354
MED14	12.0067	7.38612	-0.633178
MED22	5.06333	8.74983	0.685267
MED26	4.56115	7.4894	0.610279
MED31	14.4098	8.2524	-0.735952
MED4-AS1	9.30552	3.77268	-1.11055
MED6	36.3969	18.171	-0.963993
MERTK	2.90626	1.5194	-0.632705
METTL12	2.04854	3.71866	0.630259
METTL21B	2.83585	1.52896	-0.600999
METTL22	4.14665	7.59177	0.739321
METTL25	1.03775	2.22183	0.660903
METTL6	4.45875	7.69111	0.67097
MEX3D	15.4702	30.4788	0.934522
MFI2-AS1	1.0316	2.07789	0.599325
MFSD11	34.9102	61.6502	0.802926
MFSD7	1.16364	2.36311	0.636334
MGC21881	0.166267	1.51909	1.111
MGC2752	7.91956	13.854	0.735811
MGLL	2.94544	1.50419	-0.655842
MIA	0	1.77639	1.47321
MIER3	13.7135	6.81718	-0.912416
MIG7	1.00803	0	-1.00578
MILR1	1.32439	0	-1.21685
MIOS	9.16254	5.43406	-0.659461
MIR100HG	8.8503	20.3274	1.11447
MIR1307	38.8979	4.63792	-2.82308
MIR205HG	1.12041	0	-1.08434
MIR23B	0	1.14057	1.098
MIR31HG	2.01851	3.91095	0.702166
MIR503HG	0	1.9261	1.54898
MIRLET7BHG	2.6742	6.09708	0.949794
MKNK2	36.9187	60.7149	0.70271
MLH1	3.78962	7.10629	0.759131
MLL/AF6 fusion	0	2.27389	1.71101
MLLT11	2.78396	0.614419	-1.22888
MMACHC	6.32197	10.0329	0.591508
MMP25	1.12969	0.180809	-0.850867
MND1	20.2743	13.0868	-0.594772
MORN1	0.654401	1.84222	0.780711
MORN2	15.2514	6.38094	-1.13869
MORN4	9.23403	4.44108	-0.911409
MPHOSPH9	4.04996	2.19015	-0.662647
MPP1	7.86862	4.01037	-0.823793
MPP5	7.48775	4.58084	-0.6049
MPZL3	2.20838	0.998282	-0.683087
MRAP2	0.719279	1.69463	0.648282
MROH1	5.34947	9.73457	0.757556
MRPL21	92.8789	47.6812	-0.947438
MRPS12	89.806	147.303	0.707687
MSH5-SAPCD1	1.99747	0.278603	-1.22918
MSMP	2.40292	6.78034	1.19306
MSRB2	5.60265	3.22391	-0.644466
MST1L	1.87365	0.810928	-0.666153
MT1F	12.9977	3.70189	-1.57388
MTERFD3	6.47409	2.85378	-0.955625
MTFMT	10.061	5.77212	-0.707802
MTFP1	48.8245	30.9552	-0.640803
MTFR1	21.2233	13.2721	-0.638879
MTMR9LP	2.67082	1.229	-0.719705
MTO1	13.5332	8.19443	-0.660522
MTRNR2L2	63.4044	32.813	-0.929581
MTSS1L	8.8322	18.6778	1.00098
MUM1	12.5656	20.1922	0.643579
MUTYH	7.13939	12.5801	0.738501
MXD4	5.8734	9.40597	0.598316
MYC	107.374	174.233	0.693258
MYL12A	361.267	177.205	-1.02351
MYL2	3.76645	1.7072	-0.816114
MYL9	75.831	48.635	-0.630331
MYO1E	10.3899	6.43764	-0.614838
NACC1	38.7437	65.4805	0.742205
NAPRT1	31.8826	53.3258	0.724315
NAPSA	0.983767	2.49529	0.81717
NBPF14	4.32822	1.97758	-0.839511
NBPF15	1.89498	0.745066	-0.730274
NBPF8	6.18755	2.27191	-1.13536
NBR2	1.6579	3.5744	0.783296
NCBP2	65.0686	38.8389	-0.729786
NDUFB3	106.23	65.9207	-0.680185
NDUFV2	174.459	115.821	-0.586834
NEK11	0.333034	1.04571	0.617889
NEK6	22.9667	12.1919	-0.861379
NFATC4	1.35431	0.53522	-0.616859
NFIC	9.21394	15.4247	0.685331
NHSL1	1.24984	2.55442	0.659792
NKAIN1	0.788448	1.87807	0.686393
NKX1-2	0.754105	2.0263	0.78682
NNMT	0.430694	1.31277	0.692906
NOC4L	23.1236	36.7304	0.645282
NOS1AP	1.68486	0.673548	-0.681938
NOXO1	1.65816	3.37365	0.718408
NPAS1	1.19642	0.345886	-0.706599
NPB	1.8227	0	-1.49708
NPFF	2.41696	5.73976	0.979984
NPIPL1	1.66318	0.567337	-0.764836
NPW	20.9281	33.3465	0.647382
NR2F1	23.5814	38.4149	0.681178
NR6A1	0.5773	1.42207	0.618781
NTF4	2.07264	0.865767	-0.719709
NUDCD3	14.2502	22.2445	0.608061
NUDT16P1	1.65894	3.01847	0.595795
NUDT17	1.52745	0.661363	-0.605315
NUDT6	5.75105	1.70801	-1.31788
NUP35	24.3383	12.0961	-0.952179
Nup88	4.53972	0	-2.46981
OAZ3	1.75838	4.16069	0.903742
OCEL1	4.58233	9.92025	0.968067
ODF3B	0.322919	1.29429	0.794323
OGFR	28.7349	65.3366	1.15765
OLFM1	2.59654	1.25527	-0.673306
OLFML2B	3.57122	1.20232	-1.05355
OPLAH	4.6532	7.57118	0.600427
OR51B2	0.681626	2.29371	0.969857
OR51B4	6.07381	11.9622	0.873751
ORM1	1.81095	0	-1.49106
ORM2	1.19819	0	-1.13632
OSBPL5	6.77924	12.1908	0.76183
OSER1-AS1	1.83764	0.619906	-0.808781
OSGEPL1	7.4596	4.54091	-0.610467
OSR1	0.811258	1.77064	0.613227
OTX1	2.89416	5.6878	0.780221
OVOL2	1.44496	0.440519	-0.763222
P2RX4	7.84633	4.7812	-0.61371
PAAF1	7.25647	4.13498	-0.685165
PABPC1L	16.9218	25.9649	0.589363
PALD1	21.8448	38.1587	0.777467
PANK3	10.5877	5.82706	-0.763258
PARD6A	4.23149	8.76145	0.899875
PARP16	2.36527	5.65048	0.982735
PCNXL3	17.7047	30.6968	0.760937
PCSK4	2.17942	0.359401	-1.22579
PDE6D	20.1702	11.6082	-0.747673
PDF	19.4567	11.6827	-0.689712
PDGFB	18.1405	11.6031	-0.602851
PDHX	15.4636	9.06662	-0.709698
PDIA5	25.1458	15.2535	-0.685827
PDXDC2P	5.15113	8.31952	0.599404
PDXP	21.9803	37.5947	0.748005
PDZD11	27.866	18.2109	-0.587443
PER3	0.45765	1.20678	0.5983
PET117	13.1645	7.23931	-0.781684
PEX2	41.6964	25.1328	-0.708251
PFKL	29.6447	50.7816	0.756805
PGBD2	4.91427	2.58165	-0.723574
PGF	6.7614	3.84312	-0.68038
PHKG1	11.9451	24.7105	0.989952
PHOSPHO1	2.23536	1.08499	-0.633884
PHOSPHO2-KLHL23	0.000555226	3.18695	2.0651
PIBF1	7.29117	3.72149	-0.812333
PIGB	2.75722	4.87879	0.645854
PIGL	7.56622	2.90482	-1.1334
PIGW	11.6775	18.3657	0.611236
PIM1	8.78475	5.42211	-0.607488
PINK1	24.9719	15.5272	-0.652114
PITPNA-AS1	15.9808	9.97663	-0.629469
PITX1	5.58946	10.8576	0.84758
PITX3	1.64495	0.166897	-1.18056
PKLR	0.644276	1.60979	0.666481
PLA2G10	1.70349	0.736106	-0.638968
PLA2G12A	4.24214	7.44615	0.688139
PLD3	29.1124	45.5434	0.628218
PLEKHA5	6.41544	3.86793	-0.607223
PLEKHJ1	39.094	63.1493	0.678047
PLEKHM1P	1.30395	3.59116	0.994749
PLLP	4.0734	1.83883	-0.837656
PMAIP1	54.2975	34.9185	-0.622487
PMEL	2.08447	0.827468	-0.755177
PNPLA5	1.87003	3.41265	0.620579
POC1B-GALNT4	1.84049	0.802227	-0.656359
POLR2D	23.6109	37.2269	0.635291
POPDC2	0.327543	1.16975	0.708771
PPA2	32.1879	17.6968	-0.827866
PPIC	29.3599	18.6781	-0.625576
PPIP5K2	9.34842	14.7948	0.610044
PPP1R32	0.305878	1.18841	0.744863
PPP2R1B	17.2888	9.06817	-0.861161
PQLC1	19.2769	30.3765	0.629846
PRELID2	3.65524	2.03289	-0.618164
PRG2	1.46228	0.295038	-0.927002
PRKAG2	25.1233	15.9966	-0.620087
PRKCDBP	24.3577	15.217	-0.644917
PRMT10	3.46554	1.7613	-0.693486
PRMT6	4.3417	7.63765	0.69334
PROM2	0.733897	4.02273	1.53445
PRPH	1.08157	0.367082	-0.606572
PRR15	2.65241	1.34899	-0.636808
PRR19	5.00376	10.3901	0.923846
PRR24	8.7082	5.02912	-0.687255
PRR4	0	1.39181	1.2581
PRR5	10.5244	20.109	0.873161
PRTN3	1.6951	0.488318	-0.856656
PRX	0.424483	1.14275	0.589028
PSIMCT-1	3.64407	7.92306	0.942149
PSMA3	187.708	122.988	-0.60595
PSMG4	11.393	17.6629	0.590647
PTBP2	2.00044	5.31395	1.07337
PTGES3L-AARSD1	6.19341	3.53959	-0.664114
PTH2	0.714992	3.47494	1.38367
PTOV1-AS1	9.58792	5.76351	-0.646575
PTPLB	5.32912	11.1851	0.945041
PTPN13	4.93288	2.74361	-0.664301
PUS10	2.73221	1.20843	-0.757007
PYY2	1.56354	0.676703	-0.61251
QRFP	0.864469	2.49245	0.905475
R3HCC1	20.3915	32.6495	0.653552
RAB15	5.28659	2.30753	-0.926523
RAB24	3.74598	6.877	0.730939
RAB26	11.8323	5.31589	-1.02272
RAB31	16.8671	10.7658	-0.602706
RAB3A	7.21965	4.43052	-0.597987
RAB3IL1	5.21921	8.91747	0.673242
RAB4B-EGLN2	0	1.07994	1.05654
RABL2B	8.81446	13.8767	0.600074
RAC3	126.959	191.367	0.58818
RAD51L3-RFFL	2.687	0.0139349	-1.86248
RAET1L	2.55856	0.961586	-0.859273
RAPGEF6	7.16452	3.21494	-0.953857
RAVER1	40.9794	64.8002	0.64841
RBBP9	4.21195	6.85394	0.591593
RBM14-RBM4	0.107753	13.6782	3.72797
RBM24	7.90949	3.10703	-1.11725
RBM4B	9.14715	15.1278	0.668473
RBP1	139.722	85.5701	-0.700904
RCAN3AS	2.06715	0	-1.6169
RCBTB1	9.73951	5.90895	-0.63639
RDX	34.9012	16.6256	-1.02636
REEP3	13.7064	8.62852	-0.611056
REP15	3.9381	1.46707	-1.00116
RFXANK	22.275	33.9624	0.587022
RGS16	2.83489	5.2214	0.698054
RGS19	10.4495	21.5314	0.976656
RHBG	1.43315	3.02645	0.726683
RHEB	78.4025	50.7557	-0.617467
RHOBTB3	27.407	17.0777	-0.652034
RIOK3	15.5649	8.65504	-0.778776
RIPK1	10.63	6.62334	-0.60936
RLTPR	3.42929	6.71529	0.800644
RMND1	13.2346	8.18343	-0.632293
RMRP	9.09061	15.8917	0.743301
RNA5-8S5	1.6079	3.50079	0.78729
RNASE4	5.77827	3.10704	-0.722818
RNF19A	6.90411	4.1405	-0.620694
RNF208	14.4051	22.8312	0.629444
RNU6ATAC	519.191	77.2616	-2.73266
RP2	5.65904	3.28608	-0.635655
RPGRIP1L	5.93743	1.87905	-1.26881
RPL13AP20	4.56183	2.47531	-0.678418
RPL13P5	0.369667	1.47001	0.850692
RPL17-C18orf32	5.22951	1.86858	-1.11878
RPP14	7.77126	12.2345	0.593443
RPS10-NUDT3	2.26831	7.01061	1.29337
RPS10P7	4.3012	1.55881	-1.05085
RPS18P9	0.252007	1.01567	0.687017
RPS4Y1	0	2.83445	1.93902
RPS6KL1	4.72215	2.573	-0.679421
RPSAP58	13.0928	6.55726	-0.899023
RPUSD1	30.4976	56.9596	0.879809
RRP15	5.1257	2.57556	-0.776706
S100A10	193.8	112.162	-0.783604
S100A14	79.5187	161.715	1.01495
SAC3D1	16.0434	24.749	0.595303
SAMD3	1.27643	2.62467	0.671077
SAMD4A	7.37771	3.50481	-0.895091
SAMD5	2.16491	1.06023	-0.619359
SAT1	72.3039	118.056	0.699676
SATB1	1.02478	0.262342	-0.681663
SBP1	0.814455	1.89246	0.672761
SCARNA12	11.1192	21.4381	0.888656
SCARNA16	0	6.51366	2.90952
SCARNA7	0	1.23965	1.16327
SCARNA9	0	2.17544	1.66696
SCG2	5.47986	11.2767	0.921888
SCG5	0.561159	1.5165	0.688801
SCHIP1	5.83463	2.22417	-1.08394
SCN1B	4.66833	1.27272	-1.3185
SCPEP1	33.5379	21.0974	-0.644302
SDHAF1	9.61467	15.4262	0.629939
SDHAP3	4.11176	7.04011	0.653394
SDSL	12.7045	21.3317	0.704443
SEC22A	4.29531	2.38472	-0.645679
SEC61G	437.3	258.382	-0.756838
SECTM1	7.74796	13.4001	0.71906
SENP7	1.39041	3.6318	0.954317
2014-09-10	40.5305	22.3871	-0.828457
SERF2	67.5993	109.078	0.68226
SETD7	10.5915	18.5948	0.757407
SETMAR	3.81699	7.05641	0.742007
SFT2D2	4.1191	7.38665	0.712204
SFT2D3	4.22683	2.2367	-0.691413
SFTA1P	0	1.16025	1.1112
SGK196	0.442483	1.95986	1.03698
SHPK	7.88733	13.3876	0.695004
SIAH2	17.2549	27.7651	0.656036
SIK1	3.37999	5.71099	0.615598
SIM2	3.41411	6.25239	0.716334
SIRT5	4.62754	2.59504	-0.646497
SKI	11.8177	19.4416	0.673371
SKIL	3.07818	1.3098	-0.820159
SLC10A5	1.04868	0.354374	-0.597068
SLC16A9	3.80729	7.79545	0.871534
SLC19A1	19.997	30.579	0.58878
SLC22A18AS	1.67394	3.10015	0.616712
SLC22A5	6.81239	4.1929	-0.589225
SLC25A33	31.9529	18.8992	-0.727695
SLC25A51	11.1503	6.24476	-0.745985
SLC27A1	4.43189	7.64788	0.670892
SLC27A3	4.53598	2.63277	-0.607768
SLC38A5	26.1331	43.8622	0.725446
SLC43A1	1.63761	0.649939	-0.676816
SLC43A2	4.78163	8.273	0.68156
SLC4A3	4.85775	9.17434	0.796517
SLC52A2	50.5496	86.5648	0.764391
SLC6A8	28.437	45.3478	0.654868
SLC7A2	1.90759	3.44532	0.612461
SLC7A5P1	0.197453	2.26922	1.44898
SLMO2-ATP5E	0	1.55427	1.35291
SMCO4	14.5059	22.6833	0.611053
SMIM12	43.2828	27.7132	-0.625029
SMIM19	9.23041	5.41742	-0.672798
SMKR1	4.41791	2.11182	-0.799978
SMYD2	15.3346	4.8942	-1.47056
SNAI3-AS1	0.639465	1.97639	0.860337
SNCG	24.0172	37.066	0.605583
SNHG9	136.173	88.7064	-0.612714
SNORA10	0	44.9805	5.52295
SNORA23	0	12.4672	3.75138
SNORA31	171.799	0	-7.43295
SNORA43	0	126.053	6.98929
SNORA52	125.931	0	-6.9879
SNORA53	2.81641	7.19416	1.10238
SNORA5C	1.63604	0	-1.39837
SNORA6	0	20.2557	4.40978
SNORA62	68.2303	0	-6.11333
SNORA67	100.671	35.4904	-1.47832
SNORA68	0	44.5827	5.51041
SNORA70	0	79.4187	6.32946
SNORA74A	6.71104	0	-2.94693
SNORA76	0	44.5827	5.51041
SNORA81	11.2469	0	-3.61434
SNORD15B	0	68.9359	6.12796
SNORD17	0	5.61074	2.72481
SNORD22	0	77.2616	6.29023
SNRK	2.78437	1.52098	-0.586066
SNRPE	71.4416	45.6854	-0.633849
SNX25	8.70777	5.23637	-0.638433
SPAG4	1.18181	0.342453	-0.700651
SPAG5	29.2799	18.8778	-0.607202
SPATA5L1	8.99502	5.24155	-0.679305
SPDL1	14.9352	9.29157	-0.630749
SPG11	7.75911	4.05724	-0.792434
SPHK1	2.06213	3.61817	0.592787
SPNS2	1.67389	3.42511	0.726775
SPRY2	4.11656	2.09709	-0.724261
SPSB4	0.0890112	1.09136	0.941421
SPTBN2	3.19228	5.45623	0.622959
SPTLC1	52.8945	30.5561	-0.772219
SPTY2D1-AS1	1.32672	0	-1.2183
SRD5A1	11.4366	21.3923	0.848416
SREBF1	25.0998	46.8479	0.874417
SRGAP2B	3.26295	1.17594	-0.970213
SRGAP2D	0	1.13159	1.09193
SRP14-AS1	4.69989	2.27464	-0.799598
SRRM3	4.9851	9.97761	0.875117
SRXN1	59.8384	27.6528	-1.08631
SSBP1	188.866	107.825	-0.802967
SSSCA1-AS1	0.196011	1.19025	0.872865
ST20-MTHFS	1.66525	0	-1.41427
ST3GAL4-AS1	1.39138	0.347849	-0.827185
ST3GAL6-AS1	1.68892	0	-1.42703
ST6GALNAC2	2.26999	1.05201	-0.672248
STAG3L2	2.10384	4.23534	0.754231
STAT4	0.300204	1.40963	0.890074
STEAP1	11.4009	17.9583	0.612385
STK32C	6.08389	12.8199	0.964128
STS	0.416453	1.14691	0.599977
STX3	15.5431	7.97143	-0.882822
STX6	13.5044	8.08716	-0.674588
SUCO	8.88654	5.52546	-0.599386
SUGT1P1	0	1.01416	1.01018
SULF2	8.82185	5.02298	-0.705517
SULT1C2	1.47506	0.317845	-0.909281
SULT2B1	2.92279	0.788852	-1.13285
SYN2	3.16217	1.53887	-0.713153
SYNPO	1.67434	0.633802	-0.710952
SYT7	7.71585	13.6022	0.744474
SYT8	0.245152	1.43159	0.96558
TACSTD2	1.15481	2.78258	0.81181
TAF13	25.5878	12.3936	-0.989221
TAMM41	4.65713	9.07705	0.83293
TBC1D10A	4.38745	8.27234	0.78333
TBC1D3	1.01387	0.310143	-0.620247
TCEA2	4.77902	7.66868	0.584988
TCF3	38.1246	68.6198	0.831421
TCF7L1	3.33629	6.44926	0.780636
TCIRG1	18.7685	43.6553	1.17563
TCOF1	26.073	43.5876	0.719789
TCTA	5.85666	9.88527	0.666799
TEAD4	15.6178	24.9795	0.644648
TESC	13.6923	23.1419	0.716479
TESK2	1.91237	0.800157	-0.694071
TEX29	0.376196	1.1261	0.627523
TEX36	0	1.34846	1.23172
TFAP4	10.9445	27.7976	1.2696
TFB1M	21.9475	13.1492	-0.697617
TFEB	5.7802	3.21827	-0.684677
TFPT	5.01191	8.83247	0.709731
TGFBR2	11.872	7.49794	-0.599049
TGFBRAP1	3.56525	6.12356	0.641905
THAP10	1.27667	2.49422	0.618045
THAP7	13.8817	23.511	0.719893
THAP8	1.85149	3.37796	0.618539
THBS3	3.89116	1.16754	-1.17412
THEMIS2	6.56619	2.74874	-1.01316
THRA1	3.97877	8.59721	0.946826
TIMM17A	152.46	89.8928	-0.755625
TIMM23B	2.10292	0	-1.63363
TIMP2	78.4242	45.5127	-0.771956
TIPIN	9.34281	15.2758	0.654105
TM4SF19	1.48931	0.117423	-1.15557
TMCO6	4.14088	8.64693	0.908054
TMEM106C	88.782	58.368	-0.59674
TMEM107	4.31236	1.55397	-1.05661
TMEM110-MUSTN1	0	2.27429	1.71118
TMEM121	1.77046	3.82711	0.801032
TMEM14B	92.8934	50.3839	-0.869708
TMEM158	19.2848	10.3615	-0.836246
TMEM171	6.96178	3.15176	-0.939367
TMEM191C	0.408605	1.2066	0.647557
TMEM198	1.46178	3.18099	0.764143
TMEM201	11.7072	18.9566	0.65122
TMEM209	12.898	7.84109	-0.652581
TMEM216	13.1153	21.6495	0.682216
TMEM221	3.40524	1.61888	-0.750271
TMEM223	16.0234	8.7268	-0.807482
TMEM246	9.05209	16.7086	0.816957
TMEM39B	10.8767	18.0001	0.67787
TMEM40	4.07834	2.10415	-0.71016
TMEM45A	11.2801	5.4014	-0.939866
TMEM64	35.5332	18.5686	-0.900662
TMEM74B	9.68735	5.55322	-0.705629
TMEM88	0	1.72776	1.44772
TMEM91	2.6834	1.0126	-0.871976
TMLHE	5.15628	2.88015	-0.665945
TMTC4	6.8954	3.64878	-0.764159
TNFRSF6B	2.82518	0	-1.93553
TNFSF13	1.04786	2.14028	0.616774
TNFSF18	0	3.15214	2.05386
TNFSF9	22.7431	35.65	0.626305
TNNC1	9.64248	4.9993	-0.826968
TNNT2	1.26002	0	-1.17633
TNRC18	19.1051	29.2644	0.590059
TOB1	54.796	34.0745	-0.66974
TOPORS-AS1	3.03473	7.87629	1.13748
TPCN2	2.16003	3.89931	0.632638
TPM1	19.3414	12.2402	-0.619493
TPM4	75.0483	162.627	1.10542
TPMT	10.4886	6.42287	-0.630154
TPPP3	1.38539	0.233012	-0.952039
TRABD2A	0.475606	1.56472	0.797497
TRIB3	17.7533	34.3562	0.914816
TRIP6	62.9999	104.918	0.726807
TRMT61A	9.7116	18.9745	0.898985
TRNP1	36.9427	19.334	-0.899928
TRPM4	5.92911	9.39663	0.585373
TSC22D1	52.9299	94.3611	0.822315
TSPAN10	0.818782	2.12109	0.779079
TSPAN7	4.76469	2.48748	-0.725057
TSSK2	1.21424	2.47242	0.64913
TTC32	3.11293	0.312192	-1.64819
TTC39A	8.90009	4.86546	-0.755198
TTC7B	11.7426	5.93084	-0.878556
TTLL1	2.68437	0.79544	-1.03708
TTLL12	50.3941	79.955	0.655518
TTLL5	7.45193	4.19647	-0.701749
TTPAL	4.0752	7.046	0.664809
TYW5	3.52625	1.88422	-0.650138
U2	14.4086	0	-3.94566
UBASH3B	10.4236	6.29929	-0.646189
UBE2E3	62.8707	39.4895	-0.657605
UCHL3	25.3407	16.1903	-0.615698
UCP2	4.06555	6.89074	0.639442
ULBP3	10.148	6.3922	-0.592711
UNQ514	8.2134	3.92258	-0.904319
UPK3B	2.57692	4.9563	0.735699
USP21	9.29423	16.8358	0.792938
USP40	7.81242	12.7437	0.641161
UTS2	0.624348	2.99638	1.29883
UXS1	37.3234	22.9447	-0.678522
VAC14	13.6864	21.3537	0.606026
VGF	2.17595	3.84578	0.609541
VPS37D	7.66817	4.11045	-0.762277
VWA1	8.37789	13.1685	0.595352
VWA5A	3.74609	1.18515	-1.119
WAPL	0	118.554	6.90152
WDFY2	3.39073	1.84806	-0.624479
WDR13	10.5352	17.2826	0.664428
WDR31	0.292801	1.39444	0.88919
WDR4	7.3833	13.9685	0.836334
WDR90	11.9183	21.1864	0.780264
WFDC10B	2.01435	0	-1.59185
WFDC3	2.98402	1.27104	-0.81087
WNT2B	1.23653	0.458088	-0.617185
WWC3	2.77732	1.0901	-0.853793
WWOX	3.18253	6.23962	0.791538
XRCC2	1.09976	2.38933	0.690776
Y16709	2592.86	834.367	-1.63462
YPEL3	5.26068	2.10923	-1.00976
Z24749	38.7252	16.1919	-1.20833
ZASP	2.87951	0	-1.95587
ZBED2	35.4429	56.1794	0.649858
ZBED3-AS1	0.625467	1.64271	0.701166
ZBTB8OS	33.7304	19.9587	-0.728652
ZCCHC12	4.03735	2.1413	-0.681304
ZCCHC3	10.2373	16.2006	0.614163
ZCCHC6	4.73966	7.84508	0.623911
ZDHHC18	14.8643	23.8882	0.649672
ZDHHC8P1	0.968776	2.06171	0.637038
ZFP36L2	11.5868	18.105	0.602039
ZFP41	2.18427	4.55196	0.802032
ZFP62	5.3755	9.02134	0.652464
ZFYVE1	4.13569	2.32023	-0.629277
ZGLP1	0.257253	1.56791	1.03032
ZHX1-C8ORF76	2.12748	8.674	1.62911
ZMYM6NB	12.8121	26.5636	0.996832
ZNF124	3.93901	7.33557	0.75506
ZNF132	0.487563	1.35292	0.661501
ZNF134	3.12534	1.46967	-0.740197
ZNF2	2.71713	1.15324	-0.787677
ZNF219	5.18624	8.3956	0.602923
ZNF239	2.07145	3.86696	0.664101
ZNF273	2.16712	4.15496	0.70279
ZNF282	12.8175	20.0517	0.607446
ZNF32-AS1	3.14302	0.759673	-1.23538
ZNF41	3.10954	1.71052	-0.600405
ZNF414	3.52089	5.92831	0.615895
ZNF446	0.885772	2.20666	0.765914
ZNF462	1.05162	2.36645	0.714462
ZNF48	10.8179	17.3716	0.636502
ZNF503-AS1	1.03404	3.88914	1.26523
ZNF512B	4.59845	8.89697	0.821959
ZNF616	1.38524	2.7616	0.657211
ZNF628	1.51611	2.88204	0.62562
ZNF629	5.3774	10.3375	0.830062
ZNF668	6.78824	11.3452	0.664576
ZNF695	5.06969	10.4074	0.910273
ZNF704	2.44526	6.75829	1.17113
ZNF707	3.30946	7.65912	1.00671
ZNF710	1.84307	4.10589	0.844713
ZNF721	2.65077	4.96848	0.709164
ZNF77	3.41728	1.85043	-0.631979
ZNF777	5.63044	9.12623	0.610921
ZNF787	15.3411	24.9295	0.666089
ZNF789	2.3462	1.19216	-0.610171
ZNF791	0.836223	2.27574	0.83508
ZNF845	1.0093	2.01801	0.586908
ZNF85	0.626881	1.50754	0.624162
ZNF852	1.21409	0.351929	-0.711696
ZNF92	4.47292	9.64289	0.959507
ZSCAN30	3.15559	1.61541	-0.668014
bK250D10.C22.8	0	4.54628	2.47152

## Sheet: Table F
Table F. Different expressed genes siSMYD2+BIX/siSMYD2 (higher than 1.5 folds)
#geneSymbol	siSMYD2	siSMYD2+BIX	foldChange[log(2)]
7SK	5.91843	20.1032	1.60894
AACS	7.06493	12.0498	0.694294
AADAC	1.98298	10.9433	2.00138
AAMDC	5.14783	9.7224	0.802479
AARS2	6.58563	3.31948	-0.812411
AB000466	0.283891	1.09941	0.709461
AB062081	0	3.14381	2.05096
AB062083	2.37113	0	-1.75323
AB488780	1.7644	3.21767	0.60948
ABAT	2.18046	1.09662	-0.601171
ABCA11P	6.90847	1.95293	-1.42125
ABCB1	0.73768	2.1685	0.866639
ABCC10	6.66651	3.47862	-0.775517
ABCC6	1.30187	0.398628	-0.718793
ABCD1	3.14944	1.56546	-0.693699
ABCG2	0.873441	2.39016	0.855661
ABHD11	23.2681	13.9908	-0.694987
ABHD13	9.83237	15.5699	0.613214
ABHD14A-ACY1	3.68647	6.35643	0.650505
ABHD14B	22.1762	14.0129	-0.626447
ABHD16B	2.40713	0.682396	-1.01804
ABHD17A	22.9373	8.57988	-1.32118
ABI1	11.8725	18.3661	0.58924
ABL2	2.94815	5.20866	0.653105
ACAD10	4.21796	1.80208	-0.896987
ACAD11	3.05732	6.49649	0.885688
ACAD9	27.4336	13.7004	-0.951745
ACADS	9.90188	5.0518	-0.849142
ACBD4	1.87674	0.283355	-1.16452
ACCS	2.24547	0.911148	-0.763987
ACD	31.2966	20.2069	-0.606847
ACHE	0.95063	3.06796	1.06036
ACOT9	25.7657	58.5965	1.15484
ACP6	8.49037	3.93612	-0.943087
ACSF3	12.7178	6.03319	-0.9638
ACSL4	19.4043	31.9943	0.693342
ACSM3	0.724118	1.69459	0.644205
ACSS2	17.756	36.2135	0.988477
ACTA2	4.94169	12.8898	1.22508
ACTB	2412.01	1585.63	-0.60487
ACVR2A	1.26546	3.37631	0.949912
ACY1	10.6725	2.42964	-1.76699
ADAM19	6.65347	3.18449	-0.871062
ADAMTS13	3.04464	5.27384	0.633338
ADAMTS14	7.779	4.33205	-0.719367
ADAMTS7	3.84626	1.185	-1.14924
ADAT1	3.98481	1.72875	-0.869298
ADCK5	7.68618	4.20871	-0.737797
ADHFE1	0.128257	2.84179	1.76768
ADIRF	159.501	94.4223	-0.750184
ADM	30.9983	53.4571	0.767125
ADM5	3.77363	1.692	-0.826408
ADORA2B	35.7168	74.7499	1.0448
ADPRM	2.3733	1.24307	-0.588687
ADRM1	168.895	104.555	-0.686651
AEBP2	7.63102	12.552	0.6509
AF070569	2.40407	0.704162	-0.998198
AF072097	0.355733	1.29197	0.757515
AF085995	0.702162	2.59486	1.07857
AF086132	13.4031	27.5063	0.984901
AF086346	3.658	1.48185	-0.908295
AF086351	0.906323	8.51221	2.31899
AF258560	1.26019	3.22636	0.902972
AF401214	0.508655	2.25702	1.11029
AF420437	1.53079	0	-1.33959
AF520792	18.5301	50.4836	1.39841
AF520793	0	1.16836	1.1166
AFG3L1P	16.471	10.485	-0.605216
AGAP2	4.97646	2.64242	-0.714395
AGAP2-AS1	14.942	8.05725	-0.815688
AGAP4	1.53105	0.484203	-0.770047
AGO2	5.9094	10.5788	0.744855
AGO3	2.32724	4.59968	0.75102
AGPAT4	1.94571	8.987	1.76144
AGPAT9	23.9126	57.9695	1.2431
AGTRAP	34.5028	16.975	-0.981942
AHCY	315.912	202.165	-0.64143
AHNAK	12.3928	22.6998	0.823413
AHNAK2	5.39625	11.1614	0.927017
AHRR	13.5334	22.2763	0.679486
AHSA1	245.62	129.922	-0.913581
AIF1L	25.7588	16.8357	-0.585245
AIFM3	1.93642	0	-1.55406
AIP	47.2087	30.294	-0.623407
AJ297365	6.70824	0	-2.9464
AK000154	2.04197	0.000243926	-1.60465
AK000451	0	1.28103	1.18969
AK021933	4.84205	2.70154	-0.658349
AK022787	117.212	208.947	0.828649
AK024092	1.04742	2.0871	0.592445
AK024736	0.604767	1.90248	0.854922
AK025117	3.05316	6.95716	0.973206
AK025726	6.55197	2.02123	-1.32172
AK055197	0.453746	1.32329	0.676394
AK055257	0.917644	6.06915	1.8822
AK055368	0.193123	1.24491	0.911915
AK055408	0	1.17117	1.11847
AK055601	2.57884	1.1231	-0.75332
AK055849	0.409985	2.12441	1.1479
AK056973	2.55433	1.15142	-0.724288
AK057321	3.44203	0.686719	-1.397
AK090604	2.28961	5.85051	1.05829
AK091624	0.308735	2.05755	1.2242
AK091866	0	1.02082	1.01494
AK092098	0.816588	2.17774	0.80677
AK094117	0.429737	2.63896	1.34778
AK094577	1.57624	0.297259	-0.9898
AK094818	0.773084	1.66165	0.58606
AK094859	9.18282	5.24656	-0.705003
AK095721	4.26166	7.07969	0.618782
AK097351	2.75427	1.43166	-0.626591
AK097803	3.3658	1.45091	-0.832929
AK097957	0	2.89833	1.96286
AK123181	1.446	0	-1.29042
AK123314	0	1.06168	1.04382
AK123459	0.919277	2.34205	0.80017
AK123771	0.697202	1.56297	0.594658
AK124179	1.03934	0	-1.0281
AK125301	1.29769	2.48034	0.599044
AK125726	1.96633	0.554576	-0.93216
AK125727	12.5539	6.78896	-0.799205
AK125759	0	3.29566	2.10288
AK126616	0.505947	1.37111	0.654892
AK126693	3.11561	1.50111	-0.718538
AK127124	0	2.83366	1.93872
AK127309	0.358712	1.251	0.728326
AK128563	0	1.79231	1.48146
AK129879	6.65466	15.401	1.09937
AK130486	1.59032	0.190161	-1.12197
AK289390	5.04135	14.198	1.33094
AK296146	0	1.09413	1.06635
AK299432	1.99672	0	-1.58338
AK299501	7.23534	4.46863	-0.590649
AK301549	1.45334	0	-1.29475
AK303572	3.42959	1.35385	-0.912151
AK304826	4.42152	1.70887	-1.00101
AK307207	1.06542	0	-1.04644
AK308561	1.28981	0	-1.19523
AK308704	1.01657	1.97346e-05	-1.01188
AK308965	0	1.05133	1.03656
AK309441	3.27123	0.910647	-1.16059
AK309896	1.56308	0.407896	-0.864336
AK310226	3.27558	0.920021	-1.155
AK310228	3.5591	1.34311	-0.960327
AK310472	9.06596	3.21558	-1.25568
AK311497	7.33475	0.000409204	-3.05855
AKAP12	203.376	610.694	1.58158
AKR1B10	0.285263	1.794	1.12027
AKR1C3	1.73478	3.12484	0.592912
AKT1	106.861	65.6852	-0.693731
AKT1S1	58.4931	37.4381	-0.630183
AL049935	2.95443	1.15748	-0.874123
AL049948	1.40694	3.83968	1.00771
AL109718	7.68797	2.16743	-1.45571
AL110171	1.89359	0.698185	-0.768867
AL137655	0.40635	1.27554	0.694256
AL360260	6.43239	3.71592	-0.656287
AL389983	1.02488	2.78449	0.902262
AL831889	8.02268	13.5336	0.687764
AL832439	0.221273	1.39427	0.9712
AL832891	1.17987	5.7735	1.63566
AL832937	0	22.4172	4.5495
AL833150	2.62049	4.70929	0.657126
ALCAM	21.9879	44.8674	0.996596
ALDH16A1	18.6757	11.5106	-0.653262
ALDH2	25.848	15.8414	-0.672802
ALDH3B1	7.61707	3.74213	-0.861661
ALDH5A1	3.2463	1.10197	-1.01446
ALG10B	0.741351	1.69195	0.628445
ALKBH6	24.2927	11.7506	-0.988151
ALKBH7	16.1054	7.87641	-0.946404
ALOXE3	2.12854	6.07279	1.17679
AMDHD2	9.20803	4.65276	-0.852677
AMIGO2	1.16016	3.93345	1.19146
AMIGO3	2.47191	0.911314	-0.861165
AMMECR1	4.2471	8.37334	0.837043
AMN1	7.82531	13.3746	0.703801
AMPD3	8.57194	14.3726	0.683476
ANAPC10	10.2311	17.315	0.705527
ANG	5.64719	2.34592	-0.990341
ANGPTL4	3.48859	6.70517	0.779564
ANKDD1A	2.51424	0.872614	-0.90816
ANKMY2	20.2375	11.0161	-0.821642
ANKRD10	50.0027	81.6525	0.696486
ANKRD11	38.973	25.4994	-0.593068
ANKRD13A	8.91206	19.0726	1.01797
ANKRD13B	14.3342	9.22162	-0.585133
ANKRD36BP1	3.02815	1.08708	-0.948632
ANKRD37	1.3274	4.31938	1.19254
ANKRD39	23.1177	11.5883	-0.938009
ANKRD44	0.433183	1.44492	0.770567
ANKS1B	1.55288	4.57689	1.12734
ANO1	42.6429	27.4829	-0.615651
ANO4	0.0952777	1.02481	0.88649
ANP32A	87.1858	53.8828	-0.684192
ANPEP	0.527015	2.30525	1.11405
ANTXR1	12.6166	7.68812	-0.648249
ANXA1	382.369	594.252	0.634765
ANXA2P2	1.96098	4.17154	0.804519
ANXA9	1.35327	0.220843	-0.946789
AP2A1	44.5758	27.6491	-0.669778
AP3S1	255.361	444.18	0.796211
AP4M1	17.4785	11.0722	-0.614156
AP5Z1	5.79309	3.37902	-0.633459
APAF1	3.51069	6.36744	0.707816
APBB1	5.1289	9.9121	0.832229
APIP	34.3195	22.0913	-0.613112
APITD1	1.55294	3.09046	0.680103
APITD1-CORT	7.5713	2.23213	-1.40703
APOA2	0	1.22332	1.15272
APOBEC3F	6.62902	3.97919	-0.615587
AQP7P3	0	2.05919	1.61315
ARC	6.52639	13.788	0.974397
ARF4	147.73	225.253	0.605241
ARFGEF1	8.1256	13.6911	0.686948
ARFRP1	16.0992	9.89737	-0.64995
ARHGAP10	10.5114	16.934	0.63963
ARHGAP12	49.4466	77.2737	0.633772
ARHGAP29	35.6293	67.6664	0.906608
ARHGAP39	9.74474	5.4103	-0.745166
ARHGAP4	22.6501	11.4018	-0.931292
ARHGAP40	0.763483	1.77761	0.655416
ARHGAP42	2.49146	5.75756	0.952673
ARHGAP44	2.80786	0.946931	-0.967778
ARHGAP5	7.3578	12.8855	0.732382
ARHGAP5-AS1	1.46324	4.61026	1.18751
ARHGAP9	0.492984	3.66763	1.64449
ARHGEF19	39.1107	22.7281	-0.75739
ARHGEF25	1.96474	0.878321	-0.658463
ARHGEF26	4.24509	1.98705	-0.812246
ARHGEF35	5.56834	9.1868	0.6331
ARL14EPL	11.5596	30.4302	1.32336
ARL2	27.3242	16.9052	-0.661656
ARL2-SNX15	7.98485	18.69	1.1319
ARL4A	12.2621	27.8438	1.12095
ARL4D	11.0116	6.45737	-0.687694
ARL6	2.81482	1.40074	-0.668137
ARL6IP6	18.2889	34.3408	0.873562
ARL9	0	1.10225	1.07193
ARMC12	0.203317	1.64441	1.13593
ARMC4	2.79673	0.760262	-1.10897
ARMCX5-GPRASP2	0	1.7381	1.45318
ARNTL	6.00615	13.0872	1.00769
ARPC1B	168.775	98.2984	-0.773782
ARRDC3	6.84315	20.8278	1.47666
ARRDC4	1.5824	6.29249	1.4977
ART5	0.611195	1.42433	0.589456
ARV1	0.996789	2.58091	0.842644
ARVCF	14.256	7.55433	-0.834653
ASAP1	10.7958	16.7674	0.590956
ASAP3	5.97388	3.06726	-0.777905
ASB9	3.44668	0.954509	-1.18592
ASNA1	88.0561	55.3732	-0.659705
ASNS	97.1082	56.7025	-0.76574
ASPRV1	0.507928	1.45734	0.70453
ASPSCR1	20.7808	10.8534	-0.877752
ASTE1	2.86055	1.56802	-0.588152
ATAD2B	1.0901	2.38058	0.693698
ATAD3A	65.4798	32.6529	-0.982187
ATF1	10.0088	18.8866	0.853142
ATF3	11.2014	28.0953	1.25374
ATF5	22.9171	10.7595	-1.02422
ATF6	6.40802	10.5215	0.637169
ATF7IP	4.83229	1.40847	-1.27594
ATF7IP2	1.74298	0.730343	-0.664685
ATG10	3.31511	1.37674	-0.860414
ATG12	31.9398	53.7096	0.731961
ATG2B	1.493	0.633272	-0.610118
ATG4B	44.5394	26.7044	-0.717001
ATHL1	19.4674	12.4613	-0.604509
ATL3	9.33829	4.37472	-0.943736
ATP10D	1.32391	3.18246	0.847799
ATP2A3	7.89455	4.78485	-0.620642
ATP5D	168.396	93.5758	-0.840857
ATP5EP2	1.00715	3.78033	1.25196
ATP5J2-PTCD1	3.79164	0	-2.26052
ATP6V0A2	4.25907	2.23063	-0.702991
ATP8B3	8.67724	5.28224	-0.623316
ATRIP	10.355	6.38357	-0.620934
ATXN1	2.24299	5.96786	1.10339
ATXN3	4.76391	9.01416	0.796921
ATXN7	4.12828	6.72073	0.590261
ATXN7L1	1.29394	2.89642	0.764322
ATXN7L2	6.21998	3.11792	-0.810078
AUH	7.41494	12.3714	0.668126
AURKA	44.6994	29.3854	-0.588798
AURKAIP1	161.052	94.4932	-0.762989
AX746775	0.93865	2.06055	0.658739
AX746851	12.1988	6.42143	-0.830638
AX746880	2.71175	0.746939	-1.08727
AX747067	1.49582	0.502737	-0.731921
AX747123	4.09473	7.15601	0.678858
AX747137	2.46038	0.729283	-1.00076
AX747192	1.65675	0.371398	-0.954015
AX747205	0.181412	1.30053	0.961454
AX747325	1.69878	3.08808	0.599116
AX747405	1.24755	0.447934	-0.634357
AX747517	1.25967	10.2549	2.31638
AX747537	45.8488	28.3165	-0.676299
AX747577	3.80821	2.13587	-0.616634
AX747730	8.51421	4.62309	-0.758721
AX747737	1.48809	0.268749	-0.971632
AX747741	1.3601	0.0847535	-1.12148
AX747755	2.9543	0.889932	-1.06509
AX747838	8.45628	17.8938	0.998569
AX747853	2.18991	0.00348278	-1.6685
AX748291	2.59971	1.28901	-0.653157
AXIN1	10.2362	5.71475	-0.742742
AXIN2	10.2515	4.73744	-0.971637
AXL	15.7227	26.9415	0.740606
AY748447	22.9946	0	-4.58464
AY927613	11.225	4.73981	-1.09076
AZI1	13.4418	5.47321	-1.15769
AZI2	8.48107	3.27433	-1.14935
B3GNT5	9.59998	16.509	0.724038
B4GALNT3	3.69107	1.99528	-0.647227
B4GALT6	3.82544	6.53005	0.641999
BABAM1	41.5622	23.8899	-0.774013
BACE1-AS	1.9415	0	-1.55655
BAG1	9.85396	5.9095	-0.651568
BAIAP2-AS1	5.03457	2.40116	-0.827224
BANK1	1.98861	0.634144	-0.870938
BARD1	4.14691	2.18066	-0.694382
BASP1	0.131835	1.89427	1.35453
BBS12	1.86396	0.557951	-0.878363
BC000869	0.930597	2.50975	0.862321
BC005905	0.876696	3.12651	1.13673
BC007399	1.07024	3.29832	1.05397
BC007984	0	1.03784	1.02704
BC009321	1.49599	0	-1.31961
BC009467	0.511913	2.8106	1.33364
BC010186	4.33475	2.48493	-0.614291
BC012193	0.702524	2.18766	0.904823
BC013599	3.21978	1.16121	-0.965329
BC014150	0	1.62676	1.39328
BC015688	4.50299	1.16001	-1.34918
BC016035	0.81266	1.83064	0.643021
BC016361	0.930883	5.6219	1.77798
BC017255	0.695479	1.87762	0.763183
BC017578	0	1.36203	1.24003
BC017910	0	1.15722	1.10917
BC017971	1.51828	5.33246	1.33033
BC018166	2.12772	5.847	1.13036
BC018779	4.24724	1.85378	-0.878685
BC018887	15.4191	26.1398	0.725035
BC019880	0.488605	1.94896	0.986245
BC020196	10.3053	17.289	0.693977
BC020917	0.943272	2.03852	0.644881
BC021024	0.446887	1.63087	0.862588
BC021234	2.92497	1.58419	-0.602969
BC022047	0.53943	1.45014	0.670468
BC023516	1.1065	2.86428	0.875352
BC024732	2.15892	5.02865	0.932404
BC028224	2.52826	7.26621	1.22827
BC030750	19.4817	38.221	0.937291
BC031953	1.35127	0	-1.23344
BC032716	23.6046	11.5773	-0.968106
BC032901	0	2.14603	1.65353
BC033281	25.4936	49.1255	0.919901
BC033739	4.46217	1.90562	-0.910628
BC033961	3.01304	5.88138	0.778002
BC033983	2.41845	4.38987	0.656908
BC034456	1.56096	0.565684	-0.709892
BC034929	6.06854	1.75332	-1.36024
BC036382	1.5636	0.381696	-0.891731
BC038245	5.15387	2.42556	-0.845154
BC038541	13.015	7.26916	-0.761159
BC039000	2.46969	1.27969	-0.605969
BC039455	2.48926	0.960124	-0.831976
BC039500	0.633954	1.90497	0.830156
BC040914	0.455601	2.45705	1.24793
BC041646	2.72646	6.87188	1.0789
BC041654	8.04353	24.5374	1.49765
BC042033	0	1.5982	1.37751
BC042616	0.519385	1.55776	0.751393
BC042913	2.86063	1.47195	-0.643187
BC043400	2.41056	1.03043	-0.748223
BC043601	2.21551	1.017	-0.672836
BC045725	0	1.18862	1.13002
BC046191	1.24526	2.4591	0.623514
BC046483	0.795729	2.11969	0.796833
BC047484	2.51291	1.0446	-0.780848
BC048192	0.632932	1.70716	0.729315
BC053669	1.02197	0.140812	-0.825701
BC062753	6.67964	11.5646	0.710254
BC063132	2.85582	8.4276	1.28985
BC063788	0.000540299	3.59011	2.19775
BC064137	2.69561	1.14237	-0.786605
BC065231	4.77868	10.9792	1.05172
BC065735	2.40699	1.15435	-0.661245
BC065763	0.18953	1.02404	0.766846
BC067244	9.58262	15.3559	0.628114
BC067356	2.9799	5.03057	0.599562
BC069739	11.8019	18.7079	0.622416
BC069815	18.3925	2.03851	-2.67406
BC070228	1.06664	0.238477	-0.73872
BC070371	1.01635	0.304771	-0.627949
BC073928	0.426172	2.30527	1.21262
BC082979	0.426699	2.31345	1.21566
BC084558	2.41592	1.02056	-0.757519
BC094703	2.72923	5.4842	0.798051
BC107108	0.96889	3.62959	1.2335
BC107568	1.59704	8.66159	1.89539
BC128546	0.00202928	1.40377	1.26237
BC131755	0	1.37072	1.24533
BC132949	0.521952	1.55884	0.749567
BC150585	0	1.77424	1.47209
BCAR3	10.3321	24.4962	1.16987
BCDIN3D	2.18368	4.26438	0.725568
BCKDK	30.3989	17.6435	-0.752042
BCL10	8.05473	15.2913	0.847358
BCL7C	78.3669	30.4018	-1.33769
BCLAF1	37.8221	23.0216	-0.692547
BCR	14.8517	9.0951	-0.650979
BCYRN1	22.9951	0	-4.58467
BDH1	7.89949	3.02515	-1.14468
BEND7	0.764034	3.55785	1.36948
BEX1	3.77416	7.13836	0.769491
BEX2	28.2905	51.0589	0.829712
BFSP1	5.8066	14.8518	1.21964
BHLHE40	6.68638	36.9356	2.30318
BIK	37.0479	15.919	-1.16917
BIN1	21.786	13.9753	-0.605568
BIRC2	11.9713	19.3584	0.650298
BIRC3	0.332691	1.67542	1.00542
BIRC5	75.0932	49.3227	-0.596559
BIVM-ERCC5	0	1.26775	1.18126
BLCAP	33.9217	59.6801	0.797098
BLID	0	1.06051	1.043
BLM	7.15613	3.42952	-0.880733
BLOC1S1	61.843	33.1724	-0.87892
BLOC1S1-RDH5	3.25269	0.386461	-1.61697
BLOC1S2	30.0142	49.8512	0.713354
BLOC1S5	4.75119	8.57169	0.734913
BLOC1S5-TXNDC5	1.63471	0	-1.39764
BLZF1	7.63474	13.9875	0.795532
BMI1	6.25951	16.8288	1.29627
BMP2K	3.55197	7.444	0.891438
BMP6	1.24948	0.124277	-1.00059
BOLA1	14.3048	9.0805	-0.602412
BOP1	14.5115	5.96422	-1.1553
BRAT1	42.1999	22.8037	-0.859842
BRD3	10.5202	6.46863	-0.62525
BRICD5	5.20369	1.29623	-1.43386
BSCL2	7.89481	4.49084	-0.695937
BTBD10	11.4975	20.1146	0.756601
BTBD11	1.50701	2.843	0.616262
BTBD2	39.7394	21.0123	-0.888115
BTG2	33.3455	54.8508	0.701457
BTK	0.16805	1.04677	0.809246
BTNL9	1.2233	2.95682	0.831639
BUB1B	34.5133	21.9574	-0.629402
BX537481	0	1.62067	1.38994
BX538249	1.33464	2.65895	0.648228
BX647356	3.6115	10.1979	1.27992
BX647608	0.150352	21.2181	4.27159
BX647792	1.51542	0	-1.3308
C10orf11	2.52744	1.01612	-0.80704
C10orf118	2.52565	4.3208	0.593756
C10orf54	8.76848	14.9669	0.708879
C10orf91	0.356354	2.5885	1.40365
C11orf35	0.633494	1.51496	0.622574
C11orf63	1.64072	0.612471	-0.711658
C11orf68	35.3515	54.1	0.600038
C11orf84	53.0585	28.442	-0.876646
C12orf57	168.322	96.7374	-0.792787
C12orf66	3.85535	6.3068	0.589664
C14orf1	60.2675	98.1837	0.694981
C14orf119	47.0532	124.276	1.3824
C14orf159	12.5235	5.55513	-1.04477
C14orf80	24.1636	8.45495	-1.4122
C15orf38	1.46609	0	-1.30223
C15orf39	17.0224	10.8031	-0.61062
C15orf61	6.31115	15.5811	1.18137
C16orf45	13.8561	26.7448	0.901165
C16orf52	12.8063	24.7996	0.902022
C16orf55	10.5158	6.0008	-0.718021
C16orf59	21.0372	9.70193	-1.04207
C16orf72	13.4299	24.5045	0.821691
C16orf74	18.6868	9.58624	-0.895038
C16orf93	2.42898	1.03895	-0.749956
C17orf51	4.37754	2.11144	-0.789363
C17orf53	6.2565	3.65181	-0.641484
C17orf58	18.3386	40.5781	1.10434
C17orf61-PLSCR3	1.72579	0.00227077	-1.4434
C17orf65	2.62649	0.555284	-1.2214
C17orf70	27.5175	15.354	-0.802202
C17orf97	1.70691	0.656554	-0.708462
C19orf25	23.8037	15.1525	-0.618794
C19orf47	10.5071	6.4347	-0.630172
C19orf53	94.9446	43.1769	-1.11891
C19orf60	37.62	16.5548	-1.13748
C19orf66	5.86424	3.17813	-0.716244
C19orf68	2.1249	0.519474	-1.04024
C19orf70	50.276	30.6494	-0.696106
C19orf81	2.38215	1.23498	-0.597679
C1D	37.8895	58.6176	0.616357
C1QL1	2.44626	0	-1.78503
C1QL4	3.11508	1.15606	-0.932523
C1orf112	18.1403	4.68654	-1.75099
C1orf116	2.93397	5.666	0.760834
C1orf159	12.8347	5.37014	-1.11889
C1orf213	0.82592	2.94977	1.11314
C1orf233	5.62205	3.04416	-0.711438
C1orf53	5.9133	0.71724	-2.00928
C1orf61	1.56128	4.18398	1.01719
C1orf85	24.8104	12.7489	-0.908637
C1orf86	57.002	36.0379	-0.647103
C20orf195	1.29473	0.465797	-0.646642
C20orf27	95.7411	62.4795	-0.607838
C21orf119	6.80574	11.7696	0.710106
C21orf33	40.9022	20.7477	-0.946164
C21orf58	1.5522	0.196781	-1.09258
C21orf67	1.77977	0.456683	-0.932278
C22orf46	0.656014	1.75276	0.733164
C2orf48	1.81344	0	-1.49234
C2orf49	9.58754	17.7326	0.823185
C2orf76	4.15577	7.55298	0.730239
C2orf81	1.38432	0.531869	-0.638285
C3orf67	2.95741	0.750586	-1.17672
C3orf83	0.44426	1.60281	0.84974
C4orf29	4.60197	7.66082	0.628571
C4orf32	10.9969	27.9984	1.27331
C5orf28	6.14968	10.136	0.639282
C6orf226	10.0282	5.8003	-0.697527
C6orf52	0.546134	7.41083	2.44358
C6orf62	66.9664	30.9135	-1.09065
C6orf99	1.72703	3.14803	0.605096
C7orf10	1.64932	4.45255	1.04131
C7orf25	2.16666	0	-1.66296
C7orf41	0.420358	2.60707	1.34457
C7orf49	18.8596	12.1602	-0.593652
C7orf60	1.72894	4.4464	0.996961
C7orf61	0.486641	3.95449	1.73668
C8G	0.573492	1.55676	0.700347
C8orf58	4.22106	7.35775	0.678772
C8orf59	78.0548	120.239	0.616934
C8orf82	21.7827	13.8867	-0.613912
C9orf114	25.2052	16.3858	-0.591944
C9orf142	59.3274	33.7423	-0.79612
C9orf16	89.4479	59.2308	-0.586585
C9orf9	0.745448	3.96439	1.50802
CA11	10.0131	18.7264	0.840907
CA2	17.6771	31.3203	0.79117
CA8	0.482932	1.55842	0.786801
CAAP1	9.01983	15.1915	0.692381
CABC1	1.13382	0.185114	-0.848413
CABIN1	27.3992	11.3142	-1.20552
CACNA1B	1.36032	0.303168	-0.856957
CACNB4	0.446866	1.21435	0.613952
CACTIN	16.7021	7.92529	-0.987949
CAHM	0	1.0247	1.01771
CALB1	0.195756	2.93798	1.71953
CALCOCO1	8.651	14.9186	0.721962
CAMK2N1	9.14932	14.2246	0.585021
CAMLG	13.8548	23.4967	0.721661
CAMSAP3	11.4563	5.69247	-0.896266
CAPN10	12.2687	22.965	0.852905
CAPN3	0.626453	1.64918	0.703817
CAPRIN2	4.21667	9.75609	1.04395
CAPS2	0.667587	2.44748	1.04778
CAPZA2	47.7846	73.8496	0.617568
CARHSP1	23.676	14.8806	-0.635846
CARS	49.6363	21.7581	-1.15379
CASKIN1	12.3619	7.05794	-0.729642
CASP9	4.5455	8.54919	0.784061
CASZ1	0.585703	1.38502	0.588879
CAV2	63.4199	108.143	0.760641
CBFA2T3	5.90974	2.54921	-0.961132
CBLB	0.972519	2.49975	0.827214
CBWD3	4.76406	8.13803	0.664799
CBWD5	0.87215	2.96502	1.08263
CBWD6	2.84526	4.88493	0.613944
CBX6	27.3148	15.5493	-0.774787
CC2D1A	20.8684	9.78602	-1.01968
CCAT1	1.58397	3.13658	0.678849
CCDC101	13.2499	4.47821	-1.37918
CCDC107	4.43753	2.54446	-0.617386
CCDC111	2.10909	0.774395	-0.809166
CCDC112	2.40594	4.39291	0.66301
CCDC113	2.23195	1.03419	-0.667952
CCDC124	149.145	78.6427	-0.914739
CCDC126	2.2716	5.83029	1.06195
CCDC13	0.261728	2.24112	1.36109
CCDC134	2.57453	0.662208	-1.10465
CCDC159	1.49809	0.410171	-0.824953
CCDC167	25.1357	13.1019	-0.890132
CCDC180	0.790385	2.44656	0.944887
CCDC3	7.13846	3.76867	-0.771169
CCDC34	10.9419	4.77336	-1.04854
CCDC53	5.7317	10.8591	0.816952
CCDC58	28.4324	55.691	0.945715
CCDC71	18.7475	11.2246	-0.691888
CCDC71L	4.40813	7.28408	0.615212
CCDC74A	9.68717	4.98249	-0.837062
CCDC78	7.90005	3.04775	-1.13669
CCDC80	0.235027	1.05131	0.732004
CCDC84	8.91296	5.54426	-0.599086
CCDC88A	1.89802	3.83111	0.737287
CCDC9	10.562	4.20992	-1.15006
CCDC91	5.93133	11.3145	0.829149
CCDC92	2.26883	1.13212	-0.616483
CCDC94	27.0054	11.9214	-1.11594
CCL2	0	1.27387	1.18515
CCL26	2.05798	0	-1.61258
CCNB1	120.918	77.4926	-0.635287
CCNB1IP1	45.3589	105.438	1.1991
CCNE2	11.7817	6.70894	-0.729473
CCRN4L	7.15539	15.9488	1.05536
CCS	18.3658	7.22543	-1.23535
CD163L1	1.80173	4.13104	0.872932
CD164L2	3.11955	0.533998	-1.42519
CD24	10.0272	5.08545	-0.857631
CD248	0.25585	1.6809	1.09405
CD27-AS1	2.44629	4.18686	0.589818
CD274	0.426676	1.37884	0.737601
CD320	98.0376	55.6014	-0.807138
CD40	12.3644	7.83458	-0.597165
CD55	12.1005	25.4966	1.01619
CD58	10.1962	16.6707	0.658352
CD59	18.7692	41.3882	1.1004
CD68	2.15505	4.98267	0.923126
CD70	1.36469	0	-1.24165
CD99L2	3.30866	1.31308	-0.897427
CDC14A	1.19309	3.37886	0.997591
CDC20	189.809	116.167	-0.703561
CDC2L1	8.42174	4.56183	-0.760434
CDC42EP1	71.8452	45.0841	-0.660565
CDC73	9.47156	15.9187	0.692142
CDCA2	11.282	6.51917	-0.707897
CDCA5	58.0674	34.8825	-0.719082
CDCA7	35.0457	20.0281	-0.777513
CDCP1	43.2786	80.5214	0.880569
CDH2	0.443989	1.88665	0.999335
CDH3	46.7235	26.9874	-0.769923
CDHR3	0.272097	1.26749	0.83389
CDK11A	18.9342	11.8374	-0.634899
CDK11B	34.0351	21.9821	-0.60829
CDK14	3.56644	7.89428	0.961808
CDK16	37.5002	21.7087	-0.761622
CDK3	4.50342	7.57086	0.639112
CDK5	25.238	12.4648	-0.962462
CDKN1A	181.624	569.306	1.64286
CDKN2B	2.04292	5.63085	1.12374
CDR2L	21.2071	12.0364	-0.768475
CDRT4	2.06856	0.0603299	-1.53305
CDS1	8.04186	4.92389	-0.610075
CDT1	55.2076	22.7224	-1.24452
CEBPA	4.71088	2.26082	-0.808478
CELSR2	4.03196	1.58075	-0.96333
CEMP1	9.62334	3.03754	-1.39569
CENPA	21.1241	12.0513	-0.76143
CENPB	31.5846	20.0856	-0.627932
CENPF	8.84225	4.5328	-0.830978
CENPM	29.2223	12.0619	-1.21025
CENPP	1.00529	2.02421	0.592747
CEP104	5.61805	3.08113	-0.697439
CEP112	1.77073	0.64121	-0.755506
CEP70	10.2773	6.20554	-0.646245
CEPT1	19.9305	30.7332	0.600386
CES2	10.0987	5.12848	-0.856785
CFD	20.1256	3.70148	-2.16781
CFL2	18.3418	28.0332	0.58598
CFLAR	6.04158	12.9232	0.983525
CGB	1.21666	0.000245017	-1.14803
CGB2	2.05931	0	-1.61321
CGB5	0	1.03342	1.02391
CGB7	0.801269	1.86733	0.670695
CHAC1	13.6071	3.20491	-1.79653
CHAC2	12.3209	20.5283	0.692543
CHAF1A	30.6304	13.2181	-1.15358
CHAF1B	23.749	14.3653	-0.687694
CHCHD10	150.884	89.8319	-0.741699
CHCHD6	41.0344	18.9668	-1.07397
CHCHD7	6.89639	12.2171	0.743135
CHD7	2.46394	5.08192	0.812112
CHIC2	5.38826	16.8105	1.47923
CHMP4A	9.07724	5.17707	-0.706106
CHMP6	17.973	7.82653	-1.10403
CHPF	141.666	82.5191	-0.772467
CHRNB1	6.3367	14.9981	1.12469
CHRNE	1.42287	0.478091	-0.712982
CHST14	14.9578	5.2202	-1.35923
CHST15	16.1216	32.2938	0.959438
CHTF18	27.7884	16.2611	-0.737961
CHTOP	67.8526	102.562	0.588915
CILP2	3.99639	1.90009	-0.784789
CINP	30.2636	16.813	-0.811556
CIR1	3.63566	7.87762	0.937398
CIRBP-AS1	2.74213	0.616789	-1.21073
CIT	3.56982	1.51581	-0.861117
CKAP4	42.5782	25.3277	-0.727025
CKMT1A	2.27618	0.681093	-0.962614
CLASRP	20.0122	8.37724	-1.16399
CLCN6	2.37779	5.31482	0.902661
CLDN1	0.310425	1.77786	1.08394
CLDN12	8.32828	14.9038	0.769691
CLDN15	11.1621	6.79611	-0.641564
CLDN16	0.154134	1.17537	0.914451
CLDND1	120.803	200.008	0.722706
CLEC4A	0.471932	1.27799	0.630048
CLIC3	4.72626	1.71302	-1.07769
CLIP4	6.18696	14.065	1.06775
CLK1	12.6274	24.6733	0.913764
CLSPN	6.10259	3.72407	-0.588315
CLUH	73.9998	48.3118	-0.604954
CMC2	66.8597	103.064	0.616844
CMC4	8.2699	13.0962	0.604681
CNN2	122.937	64.825	-0.912901
CNOT3	19.8634	12.1305	-0.668053
CNPY3	43.5865	25.8264	-0.732954
CNST	3.62388	6.22925	0.644742
CNTLN	1.80149	0.383576	-1.01779
COL13A1	4.39563	1.0359	-1.40612
COL17A1	1.64095	5.06501	1.19945
COL18A1	33.0592	19.8314	-0.709284
COL1A2	4.45363	7.71897	0.67694
COL4A2	0.669275	3.10999	1.29991
COL4A5	2.81055	5.35543	0.737993
COL9A3	26.9476	13.263	-0.970452
COLGALT1	63.9364	41.631	-0.607124
COMMD4	101.802	64.5418	-0.649382
COMMD8	18.3473	28.2872	0.598138
COMMD9	8.28225	4.55332	-0.741124
COMTD1	7.81312	1.82129	-1.6433
COQ10B	17.9386	31.7462	0.789998
CORO1A	7.06345	2.51536	-1.19773
CORO1B	58.7188	31.8779	-0.861065
CORO2B	1.03034	2.76641	0.891468
CORO6	2.28993	0.928635	-0.770477
COX14	117.187	256.884	1.12565
COX8C	0	2.04761	1.60768
CPA4	30.0711	104.757	1.76711
CPLX1	5.81077	2.59452	-0.922019
CR627148	0.225751	1.07813	0.76162
CR749695	115.478	69.1516	-0.73151
CREBL2	5.79093	10.5977	0.772156
CREBRF	0.803685	1.91455	0.692328
CRELD1	3.01332	6.78021	0.955012
CRELD2	30.5445	14.2119	-1.05219
CRHR1-IT1	2.10198	0.474939	-1.07253
CRIM1	6.0702	11.3199	0.801168
CRIP1	223.892	141.967	-0.65355
CRIPT	8.26626	15.4608	0.828975
CRLF1	27.7693	10.9542	-1.26701
CRLF3	18.1164	28.7544	0.638291
CRNDE	5.12413	9.50613	0.778655
CROCCP2	10.859	22.5702	0.990977
CRYGS	1.84248	3.82221	0.762543
CRYL1	8.55548	2.19722	-1.57951
CRYM	1.97869	0.71691	-0.794865
CRYZL1	9.02565	15.3269	0.703555
CSF2	0.329323	2.98617	1.58431
CSGALNACT2	3.39741	7.90253	1.01756
CSNK1A1	82.8862	139.564	0.744722
CSNK1G2	56.998	31.9231	-0.816904
CSNK2A2	24.1962	40.2681	0.711823
CSPG5	4.45551	0.891683	-1.52804
CSPP1	8.5393	13.5232	0.6064
CSRNP1	7.20914	18.0499	1.21448
CST6	60.1082	98.1708	0.698549
CTCFL	1.24773	0	-1.16847
CTNNAL1	71.2305	113.524	0.664968
CTRL	0	2.34994	1.74414
CTSH	21.1842	12.7884	-0.686077
CTSK	0.868454	2.67281	0.975039
CTSL2	5.88212	3.12643	-0.737958
CTTN	77.4134	51.0836	-0.59027
CTXN1	30.1165	8.36886	-1.73173
CXCL1	2.03316	4.7634	0.926095
CXCL3	0.206609	1.48968	1.045
CXXC5	16.2694	7.46917	-1.02792
CYB561	36.6477	21.0701	-0.770469
CYB5A	29.4271	17.5828	-0.711388
CYLD	3.92536	10.2729	1.19456
CYP27A1	1.15087	0.343863	-0.678534
CYP2C8	0.374703	1.34544	0.770736
CYP2R1	5.35666	8.82834	0.628678
CYP4F11	5.60047	9.3696	0.651718
CYP4F12	1.63986	3.85007	0.877544
CYP4F3	0.939758	2.2157	0.729257
CYP51A1	64.4936	111.623	0.782078
CYSTM1	50.4229	90.2011	0.82664
D28408	1087.77	441.057	-1.30039
D2HGDH	12.4543	3.40805	-1.60986
DACT1	0.38335	1.1855	0.659796
DACT3	0.535274	1.5064	0.707121
DAK	22.1991	12.7036	-0.759514
DANCR	82.5544	49.2861	-0.732556
DAZAP1	84.0985	52.9436	-0.657681
DBN1	124.8	73.2236	-0.761183
DBNL	38.3697	25.1151	-0.592199
DCAF11	13.3871	8.46868	-0.603538
DCAF15	41.5101	24.3031	-0.748489
DCAF4	4.84486	8.18152	0.651564
DCD	0	1.06575	1.04666
DCLK1	0.929972	2.71172	0.943509
DCN	0.468483	3.53189	1.62579
DCP1A	10.5341	16.6029	0.609902
DCPS	18.7956	8.65793	-1.03539
DCTN5	9.59913	15.1668	0.609086
DDIT3	15.4359	57.9048	1.84154
DDX11L2	1.63719	3.18595	0.666554
DDX12P	20.7332	13.0843	-0.625815
DDX26B	0.727984	2.61411	1.06455
DDX54	43.3291	27.0175	-0.661926
DEFB131	0	8.40931	3.23409
DENND6B	2.66064	0.994432	-0.876118
DEPDC4	0.220921	1.19553	0.846599
DEPDC7	4.1039	6.91468	0.632932
DET1	1.9482	0.940962	-0.603063
DFNB31	2.85238	1.55967	-0.589795
DGCR6	7.89782	4.55713	-0.679113
DHDH	4.2343	0.804058	-1.53675
DHODH	12.541	4.68928	-1.25102
DHPS	54.6901	35.8943	-0.594022
DHRS11	5.83972	2.04741	-1.16635
DHRS12	0.429103	1.94326	1.0423
DHRS2	4.05232	10.0139	1.12431
DHRS4	5.08108	8.89074	0.70175
DHRS7B	8.7679	5.4647	-0.595465
DHTKD1	2.30239	1.15546	-0.615515
DIEXF	4.36514	7.2286	0.617031
DIMT1	27.7128	47.4337	0.754317
DIRAS3	1.23532	3.20548	0.911789
DJ031130	3.2327	0	-2.08158
DKFZp434J194	53.2143	33.0721	-0.670083
DKFZp434K1323	3.69878	0	-2.23229
DKFZp547K2416	15.5307	7.27542	-0.998243
DKFZp564E1082	2.89643	0.427552	-1.44861
DKFZp586B1922	15.0284	23.9042	0.635759
DKFZp586E1322	0	1.72457	1.44603
DKFZp686B07190	10.0934	5.64715	-0.738894
DKFZp686L0695	0.744909	3.9246	1.49685
DKFZp686M11215	0.35254	1.11047	0.641893
DKFZp686N1150	1.48631	0.16036	-1.09943
DKFZp686N1631	1.38444	8.16588	1.94262
DKK1	90.9731	247.546	1.43423
DL490846	1.25841	2.4784	0.623116
DLEU1	29.1266	46.1945	0.647581
DLEU2	11.7536	19.0114	0.649918
DLGAP5	18.1584	11.7346	-0.589226
DMRT1	0.793732	2.49054	0.960486
DMTF1	7.02866	13.7819	0.880605
DMWD	6.83687	3.62405	-0.761122
DNAH14	3.47838	6.2826	0.701478
DNAJA1	206.043	122.108	-0.75
DNAJB9	5.16013	11.2495	0.99169
DNAJC12	3.38507	11.858	1.55199
DNAJC21	5.49106	10.9686	0.88273
DNASE1	1.53075	0.373725	-0.881472
DNASE1L1	5.27827	1.52057	-1.31662
DND1	8.6582	4.3355	-0.856131
DNMBP	24.8268	41.7508	0.727086
DNMT1	62.9083	38.5722	-0.691517
DNMT3B	12.3222	7.23558	-0.693889
DNPEP	34.203	14.6781	-1.16695
DNPH1	93.0294	51.0083	-0.854369
DOC2B	2.24822	0	-1.69965
DOCK6	14.6795	8.89868	-0.663567
DOK3	5.07903	0.798548	-1.75701
DPF1	3.83441	1.56761	-0.912914
DPH3P1	2.48679	0	-1.8019
DPH6	3.57127	1.36171	-0.952763
DPM1	45.3647	71.4286	0.643533
DPP7	103.66	65.9661	-0.644208
DPP8	3.30067	6.54895	0.811714
DPYSL5	5.38722	2.24225	-0.978191
DQ515898	1.51455	9.17822e-05	-1.33017
DQ572107	3.55064	6.50509	0.7218
DQ574721	7.27098	4.46879	-0.596837
DQ576756	16.6585	10.2435	-0.651272
DQ591995	2.65892	1.12492	-0.784009
DQ592954	1.30379	2.49201	0.600048
DQ597730	2.0602	0.793433	-0.770902
DQ599872	0	14.879	3.98905
DRAP1	111.551	71.9727	-0.62515
DRG2	21.0278	12.4023	-0.716848
DSC2	7.22629	11.6529	0.621158
DSC3	1.17553	2.42373	0.654201
DSCC1	23.5709	14.9556	-0.622888
DSTNP2	4.34331	2.3499	-0.673616
DTL	14.1267	7.39122	-0.850142
DTX2P1-UPK3BP1-PMS2P11	1.70861	0.229617	-1.13935
DUS3L	29.7864	12.2762	-1.21345
DUSP1	7.78041	14.7044	0.838811
DUSP11	19.4191	31.9142	0.688796
DUSP14	37.6919	67.7641	0.829625
DUSP23	27.0788	10.7161	-1.26099
DUSP5	61.8381	265.254	2.08309
DUSP6	90.9098	138.538	0.602368
DUSP7	14.7569	22.9772	0.605678
DUSP9	11.7896	5.44979	-0.987653
DVL2	24.2179	15.4287	-0.618227
DYNC2LI1	6.7132	3.07756	-0.919624
DYRK1A	12.6643	20.5613	0.65803
DYRK3	2.54855	5.11864	0.785982
DYRK4	16.5179	31.7243	0.901528
DYX1C1	1.78638	0	-1.47839
DYX1C1-CCPG1	0	1.25912	1.17576
DZANK1	0.321904	1.07107	0.647758
DZIP3	4.13287	8.06353	0.820309
E02193	1.07093	0	-1.05028
E2F1	24.2321	8.50863	-1.40795
E2F2	6.77781	3.62807	-0.748953
EBF4	1.8623	0.833883	-0.642274
EBP	101.846	167.976	0.716335
ECHDC3	5.75711	3.20101	-0.685671
ECM1	2.47503	4.80853	0.741146
EDEM3	2.55592	4.99783	0.754218
EEF1E1	63.8634	112.164	0.802938
EEF1E1-MUTED	1.23791	0	-1.16215
EEF2	1267.68	732.414	-0.790629
EEFSEC	9.55266	3.92529	-1.09933
EFCAB10	3.81874	8.75094	1.01689
EFCAB11	12.3044	7.22304	-0.694158
EFCAB4A	2.36753	4.43454	0.690466
EFCC1	1.0503	0.28946	-0.669068
EFNA2	4.54221	2.22159	-0.782688
EFNA3	14.3907	7.7519	-0.814387
EGFR	2.04062	6.10402	1.22427
EGLN1	22.014	36.2731	0.695626
EGR1	17.1723	32.5887	0.886235
EGR3	0.436301	1.65948	0.888785
EHD4	27.8289	48.096	0.76809
EID3	0	1.40308	1.26488
EIF1	329.939	527.798	0.676152
EIF1B	34.466	91.8243	1.38807
EIF2AK2	11.416	6.75329	-0.679318
EIF2B2	36.0452	56.5209	0.6348
EIF3C	1.44381	0.62454	-0.5891
EIF3J-AS1	2.33117	4.2104	0.645367
EIF4EBP1	119.734	53.791	-1.13982
EIF4EBP3	0	4.38657	2.42937
EIF4G2	268.215	140.724	-0.925677
ELF1	10.1493	16.0988	0.616941
ELK3	10.9958	18.2446	0.681924
ELL2	3.74745	13.3339	1.59421
ELN	0.689919	1.58422	0.612772
ELOF1	82.3517	46.1785	-0.821082
ELOVL6	22.473	43.7313	0.930282
ELP4	15.2862	24.8546	0.666773
EMC10	77.7903	49.347	-0.646112
EMC3	6.02375	13.0186	0.997032
EMC9	18.8934	12.1432	-0.597973
EML1	2.28235	1.10524	-0.640743
EML5	1.86988	0.709218	-0.747655
EMP1	32.2408	68.6747	1.06768
EMP3	130.99	202.759	0.626435
EMR2	2.83965	5.92809	0.851484
ENGASE	8.73092	5.35723	-0.614178
ENHO	16.6721	8.06733	-0.962725
ENO1-AS1	1.45438	0	-1.29536
ENOX2	2.88453	5.50178	0.743096
EPAS1	12.7755	21.7114	0.721311
EPB41L4A	2.558	4.474	0.621529
EPB41L4A-AS1	15.0765	57.9037	1.8734
EPHA2	51.8904	80.4355	0.622652
EPHB2	8.45466	4.89013	-0.682725
EPHB6	4.88168	1.9412	-0.999822
EPHX2	4.47905	1.64621	-1.05
EPM2A	1.11606	0.142793	-0.888816
EPN1	62.5006	39.6522	-0.643435
EPPK1	4.29862	1.98206	-0.829307
EPR-1	170.856	111.997	-0.604916
EPS15	10.4906	16.9173	0.640903
EPS8	24.7037	37.8636	0.596447
EPT1	14.4267	22.5676	0.611379
ERBB2IP	13.8797	23.0706	0.69393
ERCC2	20.5067	12.5925	-0.661982
EREG	176.456	306.804	0.794546
ERICH1	11.2663	5.82673	-0.845435
ERO1L	15.5084	26.5983	0.741379
ERP44	6.78047	10.7253	0.591696
ERRFI1	172.197	370.846	1.1023
ESAM	7.1656	12.0658	0.67816
ESPL1	9.73702	5.81593	-0.655611
ESPN	21.0333	11.9222	-0.769839
ETFB	99.5387	52.1091	-0.92072
ETNK2	14.2485	8.32349	-0.709721
ETS1	2.52835	8.38056	1.41068
ETS2	23.2981	14.9098	-0.610928
EU250752	0	1.19521	1.13436
EVA1B	4.40816	8.67277	0.838791
EVI5L	4.22947	2.40213	-0.620225
EVL	6.54787	2.75843	-1.00594
EVPL	20.1568	9.62115	-0.994179
EXO1	9.44913	5.30668	-0.728431
EXOC2	10.0796	6.2899	-0.603932
EXOC4	7.10193	4.13696	-0.657351
EXOC6	6.54118	12.3635	0.825439
EXOC6B	2.3885	1.2383	-0.59824
EXOSC1	28.5816	17.9312	-0.643934
EXOSC5	42.6539	28.0539	-0.587379
EXOSC6	19.147	11.2238	-0.720872
EZH1	4.05251	6.80309	0.627045
Em:AC008101.5	1.83629	0.667287	-0.766503
F2RL1	71.0296	114.162	0.677003
F3	22.3772	48.4166	1.07989
FAAH2	0.662998	2.1806	0.935513
FAH	4.3552	23.2691	2.18011
FAHD1	12.38	22.9228	0.838305
FAHD2A	12.6112	7.4593	-0.686184
FAHD2CP	3.56624	1.6143	-0.804582
FAIM	8.50827	16.5393	0.883337
FAM103A1	14.9417	25.5477	0.735781
FAM104B	5.88978	13.6102	1.08445
FAM110A	11.783	5.34422	-1.01071
FAM110C	3.59997	8.17064	0.995398
FAM117B	1.67384	3.44728	0.73401
FAM120B	11.2092	3.84556	-1.33324
FAM120C	2.01592	0.949165	-0.629741
FAM135A	7.31536	12.6454	0.714565
FAM13A	3.25951	5.58956	0.629495
FAM160B1	5.24351	9.04504	0.686055
FAM161B	0.832706	2.34165	0.866585
FAM171A2	6.03401	2.22128	-1.12671
FAM173A	16.4208	7.81724	-0.982415
FAM179B	0.276306	1.00569	0.652123
FAM184A	0.672102	1.56671	0.618258
FAM193B	18.7623	11.0496	-0.713761
FAM200B	2.11826	4.4679	0.810246
FAM203A	1.58291	0.378534	-0.90586
FAM209A	0	1.44875	1.29205
FAM209B	1.16269	0	-1.11283
FAM213A	3.38964	1.50059	-0.811831
FAM213B	15.4747	9.55949	-0.64171
FAM214A	1.4079	5.75601	1.4884
FAM214B	4.12552	8.79092	0.933745
FAM21A	1.03526	0.0116687	-1.00848
FAM221A	4.52364	1.97067	-0.894832
FAM222A	1.98931	0.98249	-0.592499
FAM227B	1.4831	0	-1.31214
FAM24B	4.43438	10.9235	1.13362
FAM25A	0.749873	3.90188	1.48608
FAM27E3	1.21594	0	-1.14792
FAM3C	135.168	213.13	0.653099
FAM45B	11.4801	6.52854	-0.729182
FAM46B	4.7118	8.94227	0.79963
FAM47E-STBD1	3.13014	6.1832	0.798436
FAM64A	32.0098	19.5981	-0.680386
FAM69A	3.05265	5.13419	0.598007
FAM69B	5.58979	3.03599	-0.707309
FAM71E1	7.86318	4.85618	-0.597865
FAM76A	2.14356	4.31331	0.757213
FAM78A	1.94864	0.774538	-0.732606
FAM83D	37.1183	24.3949	-0.585947
FAM86B1	1.59098	0.643651	-0.656593
FANCA	36.8639	22.047	-0.716244
FANCF	2.33673	4.4151	0.698553
FARS2	6.56819	3.27829	-0.822915
FASTK	43.7734	27.1087	-0.671627
FBF1	4.01151	2.15665	-0.666852
FBN1	0.339227	1.04728	0.612305
FBRSL1	19.9783	12.2427	-0.6637
FBXL14	5.76824	2.06907	-1.14098
FBXL16	19.739	11.8939	-0.685659
FBXO16	1.78271	3.20868	0.596877
FBXO2	60.9896	38.3644	-0.655136
FBXO3	10.9299	17.8935	0.663313
FBXO30	7.45651	11.7874	0.596589
FBXO8	3.65953	6.75125	0.734245
FBXW4	14.5564	9.29601	-0.595423
FBXW7	5.34201	9.09662	0.670859
FBXW9	9.34273	5.11688	-0.757751
FCHO2	3.37427	7.97005	1.03608
FDFT1	155.31	279.647	0.844347
FECH	5.54664	2.87789	-0.755483
FEM1C	8.3881	13.6359	0.640606
FEN1	99.4054	56.42	-0.806211
FER	3.34393	6.24744	0.738472
FEZ2	8.41332	14.4971	0.719224
FGD6	2.36272	4.13757	0.611456
FGF11	2.61876	4.48883	0.601005
FGFBP3	1.57868	0.457275	-0.823362
FHIT	5.2152	2.07453	-1.01544
FHL2	67.5396	134.788	0.986349
FHOD3	3.86027	1.43094	-0.999522
FIBCD1	4.07599	1.85519	-0.830101
FKBP11	6.59821	3.05809	-0.904859
FKBP1B	8.73576	5.16353	-0.659537
FKBP2	95.4013	63.1806	-0.586915
FKSG56	4.30179	1.32645	-1.18835
FLJ00104	1.22729	0	-1.15529
FLJ00313	3.83703	0	-2.27412
FLJ14186	2.41213	0.705802	-1.00022
FLJ23584	2.60888	1.3218	-0.636307
FLJ23867	0.0194312	5.35263	2.63959
FLJ27352	0.347891	1.26283	0.747424
FLJ39739	9.85423	25.4337	1.28412
FLOT2	31.7663	18.5257	-0.746839
FLYWCH2	27.1902	13.9284	-0.917132
FMNL1	2.01239	0.495654	-1.01013
FN1	16.0187	28.9097	0.813492
FN3K	5.25467	2.17407	-0.978597
FN3KRP	29.6132	15.4403	-0.89692
FNBP4	9.68509	16.3271	0.697436
FNIP1	3.07623	0.000251775	-2.02687
FNTA	23.6421	39.8208	0.72818
FOS	2.27367	7.78413	1.42399
FOSL2	7.0245	14.715	0.969661
FOXC1	14.7276	9.45353	-0.589308
FOXD1	8.0548	21.4002	1.30676
FOXD4	3.63363	1.9909	-0.631563
FOXF1	3.66106	1.67808	-0.799459
FOXM1	40.2769	24.5675	-0.691025
FOXN2	6.12423	11.2924	0.786961
FOXO3	6.19723	10.9601	0.73272
FOXP4	9.80242	4.88013	-0.877433
FOXRED2	5.39231	2.96072	-0.690577
FRG1B	2.71123	1.4093	-0.623285
FRK	0.456212	1.90648	0.997053
FRMD4A	0.338096	1.20837	0.722799
FRMD6	4.0883	7.52869	0.745141
FSCN1	158.519	98.1822	-0.685579
FUBP1	46.4618	30.0143	-0.613833
FUT3	1.0088	0	-1.00634
FUT4	1.56091	3.76701	0.896428
FXYD1	2.34799	5.39186	0.932939
FZD1	3.90094	1.74428	-0.836631
FZD2	4.97053	2.69795	-0.691133
FZR1	22.2757	12.4546	-0.790719
GAA	31.0002	18.5612	-0.710088
GABARAPL1	13.5716	24.3209	0.797167
GABRD	9.27704	3.5376	-1.17942
GAD1	6.05178	3.48792	-0.65194
GADD45A	24.8234	62.053	1.28789
GADD45GIP1	89.8004	55.7634	-0.677738
GAL3ST1	1.8261	0.504734	-0.909306
GAL3ST4	0.68067	1.56965	0.612534
GALM	8.01192	2.99773	-1.17265
GALNT11	11.3685	7.14267	-0.603094
GALNT12	9.21141	5.12071	-0.738411
GALNT5	4.40353	8.86925	0.86904
GALNT6	4.64278	2.45738	-0.706727
GALT	7.02975	1.9776	-1.43121
GAMT	66.5498	32.3184	-1.01963
GAREM	0.92073	1.96327	0.625533
GARS	81.9006	51.9188	-0.647602
GAS2L1	16.4435	7.53163	-1.0318
GAS2L3	1.22672	0.358398	-0.713015
GAS5	196.402	944.854	2.26048
GAS6-AS1	2.82729	0.125348	-1.76595
GATA2	20.2759	9.22384	-1.05728
GBP3	0.257139	1.16427	0.783736
GBX2	1.18377	2.51169	0.685342
GCAT	42.7978	23.9207	-0.813515
GCDH	14.5112	5.66413	-1.21882
GCHFR	2.23575	0	-1.6941
GCOM1	1.5076	0	-1.32631
GCSHP3	0.977946	2.64911	0.883542
GDF11	3.59283	1.87185	-0.677403
GDF15	338.24	703.923	1.05516
GDPD3	2.3083	4.72744	0.7918
GEM	6.3242	18.2706	1.39566
GEMIN6	21.3546	33.9469	0.644594
GEMIN7	27.8113	46.4656	0.720249
GEMIN8	1.76512	3.28157	0.630795
GFER	19.5428	12.1843	-0.639815
GINS2	79.6405	47.8383	-0.723492
GINS3	15.6021	9.76058	-0.62561
GINS4	7.13742	4.3703	-0.59957
GIPC1	91.7201	47.3584	-0.939116
GJB3	20.4358	50.4677	1.26364
GJB4	1.28672	2.9148	0.77566
GJD3	3.91465	0.759057	-1.48229
GLB1L2	22.4311	11.7254	-0.880714
GLOD4	61.832	38.345	-0.67532
GLS	26.7573	44.0124	0.697454
GLTPD1	11.1705	5.23314	-0.965357
GLTSCR2	96.567	45.3473	-1.07391
GM2A	12.6705	7.16984	-0.742691
GMNN	48.8133	27.7534	-0.792798
GMPPA	38.1223	24.8287	-0.599016
GMPPB	16.3753	8.09035	-0.93463
GNA11	29.1783	18.6695	-0.617551
GNG10	72.3521	111.333	0.614872
GNG11	0.258748	1.40281	0.932733
GNG12	26.2057	44.2893	0.735261
GNG13	0.49853	1.35077	0.649585
GNG5	139.833	251.722	0.843566
GNG7	4.3504	1.52052	-1.08593
GNPTG	26.8385	15.6578	-0.740884
GOLGA5	11.5645	24.4494	1.01828
GOLPH3	42.3442	68.7223	0.685781
GOLT1A	5.30461	18.1639	1.60391
GON4L	5.42297	8.74299	0.601125
GPATCH11	0.747704	2.6976	1.08113
GPATCH2	4.82994	9.13308	0.79752
GPM6A	2.01288	0.831959	-0.717757
GPR110	29.3338	46.5762	0.649313
GPR137	9.48385	4.59403	-0.906209
GPR137B	5.65412	9.75253	0.692356
GPR160	6.67116	10.6839	0.607002
GPR161	7.25657	3.62557	-0.835911
GPR162	3.29172	0.894378	-1.17983
GPR3	4.0839	2.25368	-0.643863
GPR39	0.614697	1.65142	0.715502
GPR87	4.22088	12.4648	1.36683
GPR89A	1.80688	0.444689	-0.958207
GPRC5A	88.7432	142.743	0.679617
GPRC5B	6.0919	2.59124	-0.981692
GPRIN1	12.1644	6.50053	-0.811577
GPT2	17.3642	6.86103	-1.22411
GRAMD1B	0.466835	1.79085	0.927997
GRAMD3	3.3773	7.17126	0.900517
GRAMD4	9.17356	4.86622	-0.79432
GRHL1	1.18637	2.76004	0.782208
GRIN1	3.40246	1.80641	-0.649587
GRIN2D	8.0842	4.85424	-0.633879
GRIPAP1	9.88433	5.59981	-0.721756
GRPR	0.811133	3.63269	1.35496
GSDMB	5.17023	9.90121	0.821092
GSDMD	37.7327	19.0204	-0.952077
GSTT2	3.8516	1.61513	-0.89158
GTDC2	23.319	12.4227	-0.857406
GTF2F1	61.9889	33.356	-0.874535
GTF2F2	52.2958	82.6418	0.650202
GTF2IRD1	9.2976	5.82492	-0.593423
GTF3C4	7.61128	4.63788	-0.611074
GTPBP10	6.58357	15.5296	1.1241
GTPBP2	13.5472	22.073	0.665461
GTSE1	29.9762	13.7708	-1.06841
GULP1	17.493	33.4245	0.896453
GUSBP1	0	1.38009	1.25102
GUSBP11	3.33172	6.08168	0.709152
H1FX	46.3885	23.7871	-0.934948
H2AFX	176.663	98.1086	-0.842061
H2AFY2	32.6299	19.6251	-0.705343
HABP4	9.94925	15.7944	0.617148
HACL1	6.99924	3.43387	-0.851298
HADH	14.1353	6.70609	-0.973848
HAPLN3	7.94781	4.7436	-0.63958
HAUS5	8.66699	4.84435	-0.726024
HAUS8	15.8198	9.95064	-0.619147
HBD	0	1.21642	1.14823
HBEGF	3.94376	14.1583	1.61642
HBP1	3.92227	8.06837	0.88152
HCFC1R1	44.0418	25.9188	-0.742652
HDAC11	6.59107	3.78141	-0.666867
HDGFRP2	45.4093	20.9286	-1.0816
HDHD1	12.799	20.2241	0.621144
HEATR5A	9.26388	5.66125	-0.623713
HEATR5B	2.91536	5.58461	0.749954
HEATR8-TTC4	1.00983	0	-1.00707
HEBP1	23.8768	15.5137	-0.591138
HECA	2.91733	4.88067	0.58611
HELQ	7.22188	3.99034	-0.720329
HERC2P9	2.07489	3.96334	0.690777
HERC3	1.30905	3.26731	0.886024
HERC4	9.89998	16.7079	0.700071
HERC6	1.48037	0.506659	-0.719203
HES1	10.5521	5.09757	-0.921849
HES4	5.63902	1.79678	-1.2472
HEXDC	16.3804	4.81107	-1.58058
HEY1	1.06524	2.54688	0.780239
HFE	4.9929	9.37412	0.791662
HHIP-AS1	0	1.52238	1.33479
HHLA3	5.50034	9.2065	0.650901
HIAT1	13.7871	22.0378	0.639664
HIBCH	14.6316	6.81259	-1.0006
HIF1A-AS2	56.7043	108.316	0.921754
HILPDA	14.7691	26.8822	0.822241
HIST1H1C	39.9742	60.8313	0.593622
HIST1H2AC	12.0888	30.5589	1.26971
HIST1H2AJ	1.49158	2.76219	0.594512
HIST1H2BC	1.42261	2.77271	0.63904
HIST1H2BD	18.7559	33.1184	0.788268
HIST1H2BN	2.1077	4.83523	0.908942
HIST1H2BO	1.35311	0	-1.23457
HIST1H3A	1.34419	0	-1.22909
HIST1H3B	1.33104	0	-1.22097
HIST1H4D	1.01214	0	-1.00873
HIST1H4H	0	2.39012	1.76134
HIST2H2BC	1.46938	6.26776	1.55736
HIST2H2BE	0.892514	3.9118	1.37595
HIVEP2	0.725802	2.13526	0.861318
HK2	12.7538	21.3684	0.701632
HLA-DRA	0.196056	1.05977	0.784198
HLA-DRB1	0	1.2209	1.15114
HLA-H	0.753502	2.05458	0.800735
HLTF	14.5263	9.2197	-0.603358
HMG20B	56.5873	27.9519	-0.992093
HMGCR	59.0863	117.526	0.980091
HMGCS1	34.101	59.6622	0.789287
HMGN4	51.3913	85.5061	0.723475
HMOX1	42.54	81.5873	0.923579
HMSD	1.77588	0	-1.47295
HNF1B	1.33794	3.13836	0.823822
HNRNPA0	113.838	68.471	-0.725117
HNRNPA1P33	0.541817	1.98618	0.95367
HNRPLL	9.8579	16.6298	0.69927
HOOK3	1.10068	2.16951	0.593403
HOTAIRM1	2.66863	6.77031	1.08273
HOXA-AS4	3.48422	1.47771	-0.85585
HOXA1	0.256983	2.01464	1.26202
HOXB13	5.189	3.0546	-0.610147
HOXB5	13.6805	7.30109	-0.822528
HOXC10	2.84412	1.42889	-0.662356
HOXC6	2.28769	4.05998	0.622058
HOXD-AS2	1.16245	0	-1.11267
HP08874	2.39306	0.726908	-0.974396
HPCAL1	71.1037	130.031	0.86176
HR	16.1018	6.42261	-1.20415
HRCT1	1.30033	0	-1.20184
HS1BP3	7.84188	4.74195	-0.622812
HSD17B7	11.6376	25.3487	1.06001
HSD3B7	4.09993	1.99355	-0.768619
HSP90AA1	1151.52	737.404	-0.642315
HSPA2	1.59856	0.318302	-0.979032
HSPA8	1461.64	873.478	-0.742078
HSPB1	488.029	311.825	-0.644562
HSPB6	0.472845	1.41709	0.714666
HSPB8	1.99982	5.38169	1.08906
HSPBAP1	3.18235	7.94394	1.0966
HSPBP1	45.4625	29.1337	-0.624687
HUWE1	39.7664	22.9988	-0.764415
IAH1	17.5135	10.1416	-0.732623
ICAM1	2.02867	4.05021	0.737661
ICAM3	6.29848	3.76661	-0.614631
ICOSLG	3.55379	1.54549	-0.839123
ID1	237.23	137.525	-0.782214
ID3	116.887	33.8885	-1.75658
IDH1-AS1	0	1.15355	1.10672
IDH2	18.4174	8.88841	-0.973536
IDI1	72.1166	176.669	1.28092
IDI2-AS1	0.268648	1.99481	1.23917
IDS	18.5436	33.3592	0.814
IDUA	6.02734	3.49865	-0.643486
IER5L	15.8774	6.75132	-1.12258
IFI27	12.7592	24.1609	0.87078
IFI27L1	14.9916	6.63824	-1.066
IFI27L2	66.9787	43.6972	-0.604898
IFI35	6.39651	3.38804	-0.753268
IFI6	16.992	9.89161	-0.724142
IFITM1	1.84961	3.36108	0.613921
IFNGR2	22.6324	36.8425	0.679241
IFNLR1	2.63428	4.86921	0.691498
IFRD1	11.9253	19.5327	0.667728
IFT140	4.39626	1.81338	-0.939656
IFT74	2.34565	4.10416	0.609389
IFT81	3.25142	1.28268	-0.89722
IGFBP2	119.812	77.9948	-0.612936
IGFBP5	2.31812	4.02297	0.598175
IGFLR1	4.04482	1.40638	-1.06794
IGFN1	0.241208	1.03758	0.715109
IGHCgamma1	1.307	0.472458	-0.647792
IGHMBP2	10.7918	5.35626	-0.891529
IGSF8	18.1291	11.4977	-0.614107
IKBIP	10.9878	24.405	1.08355
IKBKG	15.101	9.0464	-0.680471
IL17RA	5.18425	2.80643	-0.70016
IL17RB	11.2115	6.63884	-0.676815
IL20RB	1.25163	3.89299	1.11975
IL23A	0.465545	1.26036	0.625115
IL32	2.66661	10.8272	1.68959
IL6R	1.59748	6.77262	1.58129
IL6ST	5.43489	9.65987	0.728202
IL8	2.25307	7.1407	1.32335
ILF3	109.092	65.3627	-0.730269
ILVBL	37.9853	18.8679	-0.972491
IMMP2L	7.03688	3.17019	-0.946522
IMPA1	21.3925	34.7142	0.673483
IMPA2	12.8531	4.01003	-1.46732
INCENP	12.3601	5.97245	-0.938193
INE1	2.17949	0.874553	-0.762249
ING2	4.07156	0.831606	-1.46932
INO80C	18.6137	42.6817	1.15516
INO80E	31.9316	17.6992	-0.816499
INPP1	11.2284	26.0629	1.14608
INPP5J	5.34609	2.49109	-0.862191
INPP5K	10.8004	18.2004	0.702303
INS-IGF2	5.46772	3.11212	-0.653375
INSIG1	56.4148	141.432	1.31078
INSIG2	9.71238	18.6846	0.877791
INTS1	31.2659	18.6421	-0.716057
IPMK	2.08576	4.03343	0.705916
IPP	3.71369	1.98141	-0.660861
IQCC	4.20313	1.54738	-1.03037
IQCE	7.22126	4.03785	-0.706552
IQCG	2.58148	0.874101	-0.934357
IQGAP3	6.75632	3.96247	-0.644314
IRAK1BP1	2.77774	0.500681	-1.33191
IRAK2	2.47062	5.52713	0.911255
IRF2BP1	15.2236	6.85889	-1.0457
IRF2BP2	13.6384	23.366	0.735112
IRF5	8.35679	3.2477	-1.13933
IRF7	3.00767	5.09679	0.605285
IRF9	0.548347	3.90852	1.66456
IRS2	1.4932	3.3086	0.789221
IRX4	11.4154	7.11919	-0.612722
IRX5	0.537932	1.70725	0.815838
ITFG3	6.37068	3.80273	-0.617941
ITGA3	64.0065	104.612	0.700118
ITGA6	24.421	57.7116	1.20763
ITGAM	0.0651881	1.12762	0.998134
ITGAV	6.93139	11.7972	0.690184
ITGAX	0.241784	1.36864	0.931644
ITGB1BP2	0	1.0308	1.02205
ITPKC	4.1195	6.69271	0.587489
ITPRIP	4.38338	7.14016	0.596544
JA760602	5.63487	2.40471	-0.962536
JAZF1	1.77744	4.11527	0.881058
JDP2	4.97152	1.81927	-1.08278
JH8	3.2998	0.589317	-1.43586
JMJD1C	20.2885	44.533	1.09684
JMJD4	10.2459	4.66455	-0.989366
JMJD7	4.94046	2.93047	-0.595872
JMJD7-PLA2G4B	2.24264	0.997727	-0.69881
JMJD8	79.2503	44.4584	-0.81996
JN872556	1.30133	3.59744	0.998363
JN872559	238.71	32.6358	-2.83322
JOSD1	25.4	40.0988	0.638558
JOSD2	22.5086	8.73774	-1.27153
JRK	4.10211	2.25899	-0.646668
JRKL	1.97525	3.5372	0.608791
KANK2	11.2141	6.86286	-0.635426
KAT2A	29.223	17.3574	-0.719285
KAT2B	0.788407	2.03635	0.763663
KATNB1	20.6467	8.98933	-1.11569
KBTBD7	3.03193	1.55116	-0.660317
KBTBD8	1.21484	2.97374	0.843297
KCND1	1.11444	3.76321	1.17166
KCNE1L	0.157009	1.12928	0.879966
KCNE2	1.28013	0	-1.18912
KCNK1	21.1656	32.4549	0.593895
KCNMA1	0.13407	3.65461	2.03715
KCNQ1	2.29664	0.592856	-1.04938
KCNQ2	39.2208	24.7673	-0.6424
KCNS3	5.09904	2.87261	-0.655275
KDM3A	6.30955	10.1659	0.611247
KGFLP1	0.627969	1.68937	0.724193
KHDC1	8.15295	3.40836	-1.054
KHDC1L	5.66075	17.3776	1.46419
KHK	2.92748	1.46542	-0.67177
KHSRP	81.7623	43.222	-0.904209
KIAA0040	4.34128	7.68078	0.700639
KIAA0195	15.644	8.03614	-0.881226
KIAA0226	3.75195	6.46809	0.652219
KIAA0247	3.08359	6.69887	0.914808
KIAA0430	5.07874	9.75695	0.823425
KIAA0513	1.55714	3.22833	0.725558
KIAA1143	11.4417	7.25881	-0.591178
KIAA1257	2.77061	1.42167	-0.638796
KIAA1324	1.07482	0.269042	-0.709245
KIAA1328	2.49472	1.2242	-0.651891
KIAA1359	1.71783	0.301347	-1.06245
KIAA1841	0.283599	1.35161	0.873456
KIDINS220	7.26694	11.7256	0.622306
KIF16B	2.49958	5.07463	0.795612
KIF1C	27.8238	15.849	-0.774598
KIF20A	23.9505	13.3783	-0.795176
KIF24	1.31284	0.541459	-0.585369
KIF26A	4.64338	2.21274	-0.812755
KIF9	6.47996	10.9868	0.680345
KIF9-AS1	0.171859	1.38575	1.02564
KIFAP3	5.32891	8.748	0.62315
KIFC2	18.6951	9.03093	-0.973385
KISS1R	2.09696	0.753478	-0.820633
KLF10	41.3521	71.5858	0.777254
KLF15	1.29714	0.464865	-0.649071
KLF4	12.2725	20.0611	0.666134
KLF6	15.4491	37.6034	1.23072
KLHDC4	35.1094	18.9356	-0.857029
KLHL11	1.41661	0.50788	-0.680463
KLHL22	4.58143	1.7607	-1.0156
KLHL9	9.51058	14.7813	0.586374
KLK1	1.4398	0.521149	-0.681601
KLK13	0.174003	2.62584	1.62688
KLK6	79.083	154.127	0.953879
KLRAP1	1.09917	2.55933	0.761784
KLRK1	1.24508	0.000414469	-1.16617
KPNA4	11.8278	20.6735	0.756658
KPNA5	1.63845	4.04005	0.933747
KRCC1	3.74684	6.69272	0.696526
KREMEN1	7.58462	4.39643	-0.66975
KRT10	9.19699	15.011	0.65092
KRT13	10.3361	3.8478	-1.22552
KRT15	22.0819	39.2678	0.802863
KRT20	0.622251	2.68101	1.1821
KRTAP2-1	0	1.21845	1.14955
KRTAP2-3	5.64655	67.2618	3.3604
KXD1	77.349	49.703	-0.627843
L26953	1.87298	0.600584	-0.84395
LAMA3	1.43039	3.23229	0.800254
LAMA5	22.0721	13.4947	-0.670625
LAMB3	20.3885	57.8182	1.45942
LAMC1	7.31802	11.6113	0.600405
LAMC2	4.46789	19.3529	1.89618
LAMC3	2.33882	1.168	-0.622974
LAMTOR1	105.688	67.8384	-0.632112
LAMTOR3	6.29811	10.2894	0.629375
LAMTOR4	134.783	65.8759	-1.02174
LAMTOR5-AS1	0	1.01808	1.01298
LAT2	6.75152	10.9797	0.62804
LATS2	2.96467	8.12193	1.20214
LBX2	2.65123	1.30555	-0.663272
LCN2	6.16561	3.70662	-0.606399
LCP1	1.03042	0.336718	-0.603082
LDLR	45.2735	81.7087	0.837853
LEAP2	0.376751	2.53359	1.35987
LEMD2	20.2667	10.8734	-0.84086
LENG1	9.88356	2.04366	-1.83827
LENG9	8.04259	4.39257	-0.745763
LEPR	0.853575	2.11834	0.750466
LEPREL2	13.2996	8.28263	-0.623371
LETM2	7.14575	15.0425	0.977782
LGALS3BP	244.126	151	-0.689456
LGALS7B	1.26111	0	-1.17703
LGALSL	7.46737	12.862	0.71115
LGI3	1.34744	0.482419	-0.663135
LHFPL2	4.34893	7.17761	0.612429
LHPP	13.2144	4.3412	-1.41212
LIG1	38.4308	13.8579	-1.4081
LIMA1	40.1563	86.7225	1.09183
LIMK1	35.4465	17.2872	-0.994945
LIMK2	10.1227	5.66729	-0.738336
LIN52	5.62427	2.46819	-0.933579
LIN7B	0.692159	1.88443	0.769421
LIN7C	14.9788	24.9838	0.701452
LINC00094	5.02009	1.96498	-1.02176
LINC00116	7.02353	12.1141	0.70881
LINC00240	0	1.36256	1.24035
LINC00326	2.52969	0.69255	-1.06034
LINC00338	6.68605	10.7149	0.60803
LINC00460	0.543694	3.44117	1.52455
LINC00493	44.0588	78.8861	0.826136
LINC00515	1.43393	0	-1.28329
LINC00669	1.14388	0.369312	-0.646773
LINC00707	0.281001	1.76092	1.10788
LINC00839	6.22484	10.253	0.639271
LINC00857	5.93045	11.9185	0.898418
LINC00875	1.24937	0.451358	-0.632115
LINC00894	0.13527	1.08984	0.880358
LINC00938	1.50286	4.31164	1.08558
LINC00944	0	2.45109	1.78705
LIPG	3.48523	7.51867	0.925447
LIPT1	2.75709	8.84784	1.39019
LIPT2	0.770382	1.85611	0.689991
LIX1L	3.63312	6.23836	0.643679
LLGL1	18.1495	8.72305	-0.977826
LMF1	7.3679	3.98097	-0.748439
LMNB2	140.509	76.7505	-0.86397
LMO2	2.80192	4.77087	0.602059
LOC100127983	0	1.65942	1.41111
LOC100128531	0	1.36939	1.24452
LOC100128881	27.5234	10.8046	-1.2728
LOC100129148	5.54159	0	-2.70964
LOC100129550	1.31562	0.444889	-0.68044
LOC100129858	4.98888	2.32278	-0.849894
LOC100130015	7.74595	3.33318	-1.01319
LOC100130238	1.48435	0.196717	-1.05379
LOC100130987	1.78833	0.539689	-0.856762
LOC100131067	1.28292	2.49292	0.613553
LOC100131138	5.26984	0	-2.64843
LOC100131564	0.527544	2.02496	0.985701
LOC100132167	1.20653	0.435707	-0.620018
LOC100133331	1.7528	0.62867	-0.757206
LOC100133957	2.04254	0.934482	-0.653329
LOC100271836	1.97791	0.368952	-1.12123
LOC100287042	1.00698	0.300704	-0.625734
LOC100288778	17.1816	9.67686	-0.767989
LOC100288842	2.44311	0.893197	-0.862888
LOC100288911	0.370593	2.69383	1.43032
LOC100289092	3.93916	8.25992	0.906735
LOC100289187	0.215028	1.16574	0.833869
LOC100499227	1.44189	3.34153	0.830205
LOC100506054	6.28704	3.78728	-0.606128
LOC100506060	2.01021	0.424436	-1.07947
LOC100506082	0	1.33622	1.22418
LOC100506100	13.4177	5.45282	-1.15984
LOC100506190	9.19579	16.9693	0.817559
LOC100506233	3.61788	8.04818	0.970397
LOC100506314	2.8455	1.39352	-0.684037
LOC100506548	10.3271	24.0783	1.14666
LOC100507602	2.14308	5.66125	1.08361
LOC101559451	0	1.22745	1.15539
LOC113386	26.9511	12.7456	-1.02394
LOC146880	1.68421	5.05794	1.17433
LOC150381	2.22154	4.48989	0.769027
LOC201651	0.181602	1.63469	1.15689
LOC254128	1.08141	3.29862	1.04631
LOC256021	7.24518	16.6482	1.0979
LOC283335	1.36157	0.406421	-0.747718
LOC283922	1.27273	0.509988	-0.589891
LOC284454	4.43449	8.13756	0.749664
LOC285033	4.75433	2.05109	-0.915323
LOC285074	1.90616	4.34015	0.877765
LOC285501	0.234917	1.69614	1.12648
LOC286437	0.284375	1.3594	0.877354
LOC338799	2.2756	0.43415	-1.19156
LOC440028	0.285303	1.02291	0.654324
LOC541471	14.9194	35.0129	1.17773
LOC550112	2.49706	6.3297	1.06761
LOC550643	71.4131	108.112	0.591487
LOC553103	0.63092	2.29943	1.01653
LOC644215	1.40028	0.506645	-0.671863
LOC644656	1.46107	3.38642	0.833758
LOC645166	3.22205	13.8875	1.81808
LOC645513	0.23119	1.66893	1.11621
LOC645638	0.447867	2.45109	1.25312
LOC646278	0.421893	1.51338	0.821816
LOC646329	6.86311	3.91862	-0.676846
LOC646626	0.564762	1.53273	0.69475
LOC646762	1.3276	2.83555	0.72059
LOC654342	6.21181	17.9184	1.39136
LOC654433	24.3552	38.1481	0.62666
LOC728323	0	1.28558	1.19256
LOC728819	0	1.83027	1.50094
LOC729041	0.185229	3.00175	1.75547
LOC729970	0.518811	1.87523	0.920735
LOC730183	1.46938	0	-1.30415
LONP1	78.7771	40.7977	-0.932552
LPHN1	19.2975	12.4423	-0.594527
LPIN1	6.34576	16.792	1.27625
LPXN	0.714188	2.13687	0.871801
LRFN1	5.17318	2.87568	-0.671564
LRP3	16.7767	8.41217	-0.917384
LRP5	14.35	8.74091	-0.656107
LRP5L	3.44835	1.22189	-1.00148
LRRC20	11.5798	4.21954	-1.26911
LRRC23	3.06959	0.751907	-1.21596
LRRC45	23.8962	4.80716	-2.10002
LRRC61	8.85747	4.48073	-0.846849
LSM11	1.08767	2.35999	0.686562
LSM3	99.019	152.047	0.613701
LSMEM1	0.270157	2.24982	1.35535
LTA4H	73.658	48.5943	-0.590124
LTBP4	41.2945	24.7114	-0.718066
LURAP1L	0.242472	1.59266	1.06122
LUZP6	101.58	165.611	0.699734
LY6D	0.320529	1.16206	0.711291
LYG1	1.48471	4.91649	1.25166
LYPD6B	3.41106	0.323156	-1.73714
LYRM5	2.52535	6.42313	1.07426
LYRM9	2.48144	0.557718	-1.16025
LYST	0.591841	1.44638	0.619955
LZIC	7.79489	16.8624	1.02219
M55536	8.33315	15.0728	0.784185
MACROD1	17.0103	10.7716	-0.613512
MAD1L1	19.9811	5.94674	-1.59468
MAFA	0.73944	1.8224	0.6983
MAFF	7.43615	20.9709	1.38094
MAFG-AS1	7.55531	1.90704	-1.55727
MAGEA6	1.53947	0	-1.34453
MAGEB17	1.53343	4.29194	1.0627
MALAT1	11.6282	18.8162	0.650031
MAN2B2	6.57745	2.72818	-1.02324
MANEA	3.02593	5.13325	0.60733
MANEAL	19.7137	11.8674	-0.686866
MAP1LC3B	45.3773	126.342	1.45721
MAP1S	17.1621	10.9756	-0.600826
MAP2K1	34.5154	53.7867	0.625381
MAP3K10	3.43138	0.669969	-1.40793
MAP3K6	6.55184	3.77008	-0.662817
MAP3K8	0.358435	1.0892	0.621005
MAP4K2	18.1845	7.72806	-1.13621
MAPK12	22.2987	11.9172	-0.850956
MAPK15	5.80424	3.18885	-0.69988
MAPK8IP2	11.1916	6.34411	-0.731229
MAPKAPK5-AS1	9.76909	15.8423	0.645194
2014-03-01	14.0842	7.87259	-0.765613
2014-03-02	13.0613	7.77204	-0.680749
MARCKSL1	193.385	107.178	-0.845509
MARS	102.413	59.0798	-0.783473
MARVELD1	19.9956	10.4649	-0.872863
MAST1	11.4183	5.75046	-0.879409
MB21D2	2.80427	5.1334	0.689067
MBOAT1	1.79289	3.42718	0.664628
MC1R	3.43451	1.73812	-0.695589
MCAM	21.329	13.3086	-0.64204
MCAT	17.7265	11.0284	-0.638633
MCC	3.36806	5.57101	0.589123
MCM2	83.2387	38.1496	-1.10549
MCM3AP_var1	3.21574	0	-2.07579
MCM4	75.0085	36.5081	-1.01896
MCM5	86.771	41.1096	-1.0596
MCM7	174.273	111.758	-0.636381
MCRS1	56.472	35.7581	-0.644794
MCTS1	35.89	57.3362	0.66116
MDFIC	2.1806	3.95564	0.639772
MDM1	3.78234	1.79822	-0.773205
MDM2	31.5246	57.3335	0.84279
MDP1	1.18401	0	-1.12698
MED19	15.3698	24.8162	0.657237
MED25	23.762	12.2897	-0.897813
MED31	8.2524	13.9027	0.687676
MED4-AS1	3.77268	10.8647	1.3138
MEF2BNB	8.45723	4.95563	-0.667164
MEF2BNB-MEF2B	3.58574	1.51566	-0.866219
MEMO1	32.114	51.0409	0.652206
METRN	31.9307	14.2994	-1.10596
METTL21B	1.52896	6.34288	1.5378
METTL22	7.59177	3.22762	-1.02311
METTL7B	10.9671	19.4417	0.772442
MEX3D	30.4788	18.5131	-0.689938
MFAP2	80.3063	43.3262	-0.875206
MFI2	17.2291	9.92999	-0.737955
MFNG	1.87047	0	-1.52129
MFSD11	61.6502	30.223	-1.00471
MFSD7	2.36311	1.11856	-0.66671
MGC12965	1.08652	2.59641	0.785459
MGC16142	0	1.30541	1.20502
MGC21881	1.51909	0.609017	-0.64672
MGLL	1.50419	3.76675	0.928662
MIA	1.77639	0	-1.47321
MICA	37.0701	65.0898	0.795771
MICALL1	10.6511	6.32149	-0.670257
MICALL2	11.4779	5.69524	-0.898161
MID1	11.8265	18.7403	0.62202
MID2	0.59216	1.64238	0.73085
MIEN1	72.1068	44.0461	-0.698603
MIER2	9.98004	5.9118	-0.66775
MIF4GD	13.4441	7.94027	-0.692089
MIG7	0	1.83508	1.50339
MILR1	0	2.64712	1.86676
MINOS1-NBL1	0.00129063	6.05425	2.81663
MIPEPP3	2.39683	0.677738	-1.01767
MIR1307	4.63792	45.7586	3.052
MIR17HG	2.36067	8.69338	1.52825
MIR205HG	0	1.01896	1.01361
MIR210HG	0.954573	3.25134	1.12106
MIR22HG	0.632471	4.92596	1.85999
MIR23B	1.14057	0	-1.098
MIR31HG	3.91095	1.8457	-0.787219
MIR320B2	0	105.693	6.73732
MIR503HG	1.9261	0.770351	-0.724943
MIS12	15.7334	24.4631	0.60568
MISP	27.5043	16.4651	-0.706705
MKI67	17.3746	10.8907	-0.627882
MKI67IP	57.105	87.8475	0.612669
MKLN1	5.08641	8.84168	0.693313
MLL/AF6 fusion	2.27389	0	-1.71101
MLPH	26.6927	16.2093	-0.68632
MMP1	0.46971	2.7434	1.34882
MMP11	4.38165	1.92066	-0.881755
MMP15	18.1043	11.1918	-0.647986
MMP17	7.30005	2.92835	-1.0792
MMP2	2.2041	4.43924	0.763489
MNT	4.14502	8.9722	0.954735
MOB1B	6.61203	10.6547	0.614557
MOCOS	5.41665	1.56957	-1.32029
MOK	2.48308	1.0177	-0.787653
MORC2-AS1	1.9703	0.557872	-0.931032
MORN1	1.84222	0.331669	-1.09378
MOSPD1	23.1876	70.3822	1.5613
MOSPD3	11.2521	6.73169	-0.664174
MPG	26.1544	13.5092	-0.90422
MPLKIP	27.3608	50.4076	0.858083
MPND	9.86017	4.54802	-0.969001
MPP2	8.33545	4.22141	-0.838279
MPP5	4.58084	7.70394	0.641186
MPV17	20.6571	34.1352	0.698075
MPZL2	5.73075	11.4748	0.890178
MPZL3	0.998282	3.77469	1.25665
MR1	1.37897	3.10786	0.788052
MREG	4.78944	8.92014	0.776937
MROH1	9.73457	4.71708	-0.908915
MRP63	91.2083	48.0816	-0.909714
MRPL12	238.729	127.487	-0.899782
MRPL15	41.2323	68.7163	0.723149
MRPL33	66.5707	103.93	0.63496
MRPL4	104.175	65.904	-0.65263
MRPL53	46.1538	23.5126	-0.943851
MRPL55	35.6124	23.3232	-0.589998
MRPS12	147.303	94.8577	-0.629582
MRPS17	46.6841	74.6622	0.666064
MRPS26	82.4509	42.5796	-0.937275
MRPS33	66.3402	100.933	0.598076
MRPS34	117.67	56.3044	-1.05024
MRPS6	68.7469	165.229	1.25297
MSANTD4	7.84626	14.4552	0.804957
MSH4	0.327884	1.99556	1.1737
MSH5-SAPCD1	0.278603	1.34254	0.873507
MSH6	22.4538	13.9024	-0.654277
MSMO1	86.8026	247.7	1.50207
MSRA	5.88096	9.73779	0.642015
MSRB1	31.0775	16.8048	-0.849295
MSRB2	3.22391	1.78078	-0.603089
MST1P2	8.88196	3.73857	-1.06035
MT1DP	0	3.86047	2.2811
MT1E	470.222	1021.93	1.11823
MT1F	3.70189	17.8191	2.00088
MT1X	72.6911	155.642	1.08791
MT2A	445.397	1422.51	1.67305
MTERFD3	2.85378	6.29817	0.92126
MTHFS	10.6726	16.7653	0.60593
MTL5	5.14469	2.51081	-0.807538
MTMR3	4.3461	7.55706	0.678629
MTO1	8.19443	13.7117	0.678137
MTRF1	2.2939	5.73637	1.03217
MTSS1L	18.6778	11.3952	-0.666788
MTX1	32.4415	17.1869	-0.878742
MUM1	20.1922	9.38574	-1.02893
MUS81	18.4623	8.93992	-0.969373
MUSTN1	0.568087	1.71571	0.792324
MUT	4.38743	7.94771	0.731921
MVB12A	32.9623	20.7513	-0.642833
MXD1	0.993565	3.50493	1.17615
MXD3	31.8932	20.2693	-0.629019
MYH10	6.52642	3.30376	-0.806365
MYH14	12.5325	4.4236	-1.31911
MYH15	2.12655	3.69436	0.586357
MYL12A	177.205	307.365	0.791099
MYL2	1.7072	3.71752	0.801229
MYL5	2.22679	5.49614	1.00948
MYL9	48.635	27.2221	-0.814529
MYLK	0.838744	1.99468	0.70368
MYO15A	0.374888	1.50303	0.864361
MYO15B	3.3944	6.37951	0.747858
MYO1E	6.43764	10.9197	0.680431
MYOM3	1.84511	0.822373	-0.642667
MYSM1	4.7904	8.40614	0.69994
MYT1	1.6245	0.384888	-0.922271
MYZAP	0.848877	2.21305	0.797294
MZT2A	143.794	93.0622	-0.622317
MZT2B	92.7735	59.59	-0.630101
NAA10	73.575	44.0418	-0.727426
NAA30	9.48973	15.5185	0.655104
NABP1	5.90217	9.90034	0.659251
NAGPA	14.4429	6.4882	-1.04425
NAMPT	39.2679	60.2455	0.604974
NANOS3	0	1.10728	1.07538
NAP1L4	93.8233	59.0466	-0.659159
NAP1L5	2.27657	4.28908	0.69083
NAPSA	2.49529	0.598559	-1.12864
NAV3	1.43344	2.80063	0.643242
NBEAL1	1.47405	0.479711	-0.741562
NBEAL2	16.4174	9.5432	-0.724217
NBL1	66.6603	28.1424	-1.21519
NBPF12	1.91559	3.47311	0.61749
NBPF14	1.97758	5.71516	1.17328
NBPF15	0.745066	1.73557	0.64856
NBPF3	2.56175	1.28799	-0.638503
NBPF8	2.27191	9.61454	1.69783
NCAPD2	43.9034	27.4308	-0.659373
NCAPG2	32.9906	19.9676	-0.696976
NCAPH	18.3862	10.427	-0.762582
NCEH1	8.68962	15.8297	0.796499
NCLN	87.3193	57.7837	-0.587313
NCOA7	1.77971	3.28347	0.623845
NCOR2	20.08	10.9148	-0.823118
NDC80	15.5584	8.02344	-0.875814
NDRG1	34.6805	72.0298	1.03335
NDRG2	7.88196	4.6977	-0.640499
NDRG4	8.0156	4.98493	-0.591091
NDUFA10	28.0156	18.0583	-0.60641
NDUFA11	209.856	113.32	-0.883179
NDUFA6-AS1	0.657966	1.89059	0.80195
NDUFAF6	6.15415	10.7306	0.713424
NDUFB10	128.909	81.8602	-0.648749
NDUFB3	65.9207	106.156	0.679189
NDUFB7	147.97	94.3073	-0.644363
NDUFS4	62.3415	135.272	1.10527
NDUFS8	97.6886	64.2756	-0.596339
NDUFV1	94.9416	59.2264	-0.67176
NECAB3	17.8616	8.81795	-0.941958
NEK2	25.3913	14.5701	-0.761291
NELFB	63.3242	41.7295	-0.590129
NELFE	1.63539	0.592375	-0.726836
NES	8.24098	3.60431	-1.00506
NEURL	0.663825	1.58358	0.634868
NEURL1B	4.50845	1.65143	-1.05488
NFE2	0.269162	1.44993	0.948862
NFKBIB	31.4211	18.0015	-0.770821
NGEF	3.74197	1.81352	-0.75311
NGLY1	8.22379	13.0751	0.609719
NICN1	0	1.31711	1.21233
NIN	6.53414	3.69424	-0.68255
NIPAL2	1.38566	0.401189	-0.767734
NIPBL	5.0368	8.06169	0.585997
NKAIN1	1.87807	0.160271	-1.31064
NKX1-2	2.0263	0	-1.59756
NME1-NME2	64.1741	37.1782	-0.771551
NME3	37.1315	22.5757	-0.693682
NME4	53.3282	27.5816	-0.926614
NME5	2.50107	1.03963	-0.779488
NMNAT1	2.65247	5.95766	0.92973
NMNAT3	0.83644	2.00511	0.710506
NMRAL1	46.1061	26.6134	-0.770545
NOC4L	36.7304	16.9968	-1.06799
NOP10	329.591	496.084	0.588442
NOS3	7.20842	3.7992	-0.774311
NOTUM	6.36533	3.3883	-0.747088
NOV	2.17822	1.0507	-0.632103
NOVA2	1.19215	0.427928	-0.618423
NOXA1	4.1585	0.760174	-1.55123
NOXO1	3.37365	1.76675	-0.660646
NPAS1	0.345886	2.1846	1.24256
NPEPL1	6.76892	3.49379	-0.789781
NPHP1	2.75183	0.756925	-1.09454
NPHP3	1.18121	3.41452	1.01713
NPIP	10.722	33.8264	1.57097
NPIPL3	0	2.54038	1.82391
NPR2	3.28137	8.94939	1.21654
NPTXR	5.99548	2.32411	-1.07345
NPW	33.3465	12.1275	-1.38757
NR1D1	9.06114	33.2445	1.76708
NR2F2	16.7937	35.5644	1.03907
NR2F2-AS1	0.646145	2.50699	1.09114
NR3C1	3.73094	7.07064	0.770555
NR4A1	9.06132	21.4754	1.15953
NR6A1	1.42207	2.97258	0.713838
NRBP2	8.09313	4.09388	-0.836013
NRG1	0.857056	2.20758	0.788468
NRGN	21.7493	12.2221	-0.782874
NRP1	1.60712	4.36487	1.04109
NRTN	4.34793	1.17621	-1.29716
NS3BP	1.61573	0.323166	-0.98322
NSDHL	30.3678	48.2781	0.651662
NSRP1	6.96563	12.4907	0.76011
NT5C3A	20.3523	34.3619	0.727806
NT5DC2	92.9693	60.2821	-0.616724
NT5E	7.17961	19.1057	1.2975
NTF4	0.865767	2.66853	0.975433
NTHL1	38.0235	17.1506	-1.10433
NTPCR	28.907	17.616	-0.683946
NTSR1	77.9341	38.6481	-0.993397
NUBP2	79.0261	44.4896	-0.814934
NUCB1	34.6989	17.7228	-0.931084
NUCB2	17.4985	10.2245	-0.720761
NUDC	171.65	96.2672	-0.827825
NUDCD2	48.2353	84.8222	0.801658
NUDT1	57.9515	23.1711	-1.28624
NUDT17	0.661363	2.37958	1.02448
NUDT18	4.5241	1.75742	-1.00242
NUDT6	1.70801	7.08008	1.57714
NUDT8	6.59747	3.84178	-0.649982
Nup88	0	3.95894	2.31003
OAS3	8.83292	4.51466	-0.834348
OAZ3	4.16069	1.6143	-0.981139
OBSCN	4.20925	2.41858	-0.607676
OCLN	6.06852	9.87814	0.621952
OFD1	1.98659	4.12299	0.778488
OGFOD2	9.44894	5.67407	-0.646718
OGT	25.0592	39.739	0.64462
OLFM2	13.1171	7.77582	-0.685838
OLFML2A	1.23269	0.440653	-0.632058
ONECUT3	3.09258	1.11203	-0.95438
OPTN	3.30368	9.30052	1.25907
ORAI2	2.71325	1.45441	-0.597307
ORC1	14.6152	7.054	-0.955178
ORMDL1	19.5352	33.5192	0.749303
OSBP2	5.20959	8.83914	0.664035
OSBPL2	6.32346	11.6923	0.793357
OSBPL5	12.1908	7.02239	-0.717427
OSBPL7	6.36874	3.06239	-0.859088
OSER1-AS1	0.619906	2.589	1.14767
OSMR	10.9531	19.8096	0.799861
OSR2	3.29964	5.59373	0.61688
OST4	20561	250701	3.60792
OTUD1	0.692253	1.73515	0.692675
OTUD5	15.5045	26.6435	0.744081
OTX1	5.6878	2.98805	-0.745849
OVOL2	0.440519	1.31951	0.687231
OXSM	12.4384	21.123	0.719189
P2RY11	6.49415	2.67274	-1.02891
P4HA1	14.2709	26.7223	0.860262
PABPC4	92.3842	59.8126	-0.618808
PABPN1	15.9606	6.19365	-1.23739
PACSIN3	32.2208	14.1608	-1.13174
PAFAH1B3	88.682	58.0037	-0.604013
PAK6	10.6215	6.74585	-0.585301
PALM	15.2479	7.38556	-0.954277
PAN2	3.76114	6.51104	0.657705
PANK2	19.9116	44.6851	1.12742
PANK3	5.82706	15.4177	1.26592
PANK4	15.6543	9.74194	-0.632642
PANX2	1.89363	0.506269	-0.941901
PAOX	0.797922	1.84421	0.6617
PAQR5	7.6001	12.716	0.673434
PARD6B	6.78694	17.2217	1.22653
PARVB	8.45594	5.2127	-0.606001
PATZ1	21.27	13.5205	-0.617014
PAWR	8.45631	17.0189	0.930162
PAXBP1	19.8242	30.9695	0.618437
PBLD	0.539166	1.37169	0.623769
PBX4	3.27275	1.75302	-0.634149
PCBP1-AS1	4.87314	9.69834	0.865183
PCCB	26.9756	41.6105	0.607036
PCK2	14.0757	5.65123	-1.18054
PCMTD1	1.99828	3.7567	0.665826
PCNP	75.7591	152.648	1.00122
PCOLCE2	4.15845	2.15944	-0.707269
PDCD7	13.5242	8.43666	-0.62211
PDE6G	0	2.1477	1.6543
PDE9A	14.8348	9.36498	-0.611379
PDGFB	11.6031	21.7981	0.855138
PDIA4	103.027	65.825	-0.638498
PDK2	17.9725	8.36263	-1.01893
PDK3	1.47367	4.02313	1.02194
PDK4	0.346378	1.6674	0.986351
PDLIM7	60.9957	36.3034	-0.732861
PDP2	5.67743	10.8886	0.832214
PDXP	37.5947	20.1727	-0.866197
PDZD7	2.55074	1.01119	-0.82007
PDZK1IP1	0.560111	1.51994	0.691741
PEA15	37.4125	64.065	0.760304
[truncated: 1,015 more rows]

## Sheet: Table G
Table G. Different expressed genes siSMYD2+rapamycin/siSMYD2(higher than 1.5 folds)
#geneSymbol	siSMYD2	siSMYD2+rapamycin	foldChange[log(2)]
7SK	5.91843	15.8063	1.28048
AB062083	2.37113	4.78831	0.77991
AB075489	0.803723	2.36164	0.898187
AB209315	14.9392	8.10131	-0.808433
AB488780	1.7644	4.12217	0.889789
ABCA11P	6.90847	3.90707	-0.688535
ABCC6	1.30187	0.0659973	-1.1106
ABCE1	73.1386	41.2763	-0.810374
ABCG4	0.65141	251.131	7.25433
ABHD14A	3.53627	7.08764	0.834212
ABHD14A-ACY1	3.68647	0.37768	-1.76626
ABHD14B	22.1762	37.3664	0.727197
ABTB1	3.31922	7.25642	0.934745
ACOT9	25.7657	44.1712	0.755019
ACP2	11.9252	20.473	0.73233
ACSM3	0.724118	3.06126	1.23607
ACY1	10.6725	27.1991	1.27253
ADAM8	0.412399	1.12275	0.587785
ADAMTS13	3.04464	5.17015	0.609295
ADAT3	4.74988	2.72103	-0.62783
ADC	3.51683	0.908828	-1.24262
ADCK3	15.8715	25.5633	0.654846
ADH5	11.7283	6.44024	-0.774613
ADORA1	3.99554	1.35918	-1.08235
ADPRM	2.3733	7.36236	1.30975
ADSSL1	1.41196	3.2648	0.822271
AF070569	2.40407	0.000113097	-1.7671
AF072097	0.355733	1.64409	0.963698
AF079515	863.051	561.898	-0.618243
AF086346	3.658	1.86827	-0.69953
AF401214	0.508655	3.53367	1.58742
AF420437	1.53079	6.19587	1.50758
AF520793	0	1.01399	1.01006
AFAP1L2	1.61792	0.372741	-0.93136
AGA	4.61895	2.04452	-0.884088
AHNAK	12.3928	19.5497	0.617658
AHNAK2	5.39625	12.1276	1.0373
AHRR	13.5334	28.7183	1.03198
AK021563	0.306103	1.40541	0.881014
AK021933	4.84205	2.59665	-0.699821
AK023159	1.61858	3.86313	0.8931
AK026244	0.437309	1.36187	0.716559
AK054970	2.20555	1.11895	-0.597222
AK055257	0.917644	2.01763	0.654081
AK055849	0.409985	2.0323	1.10473
AK055981	0.329536	1.14771	0.691876
AK056135	0	1.37521	1.24806
AK056657	0.433776	2.17151	1.14535
AK057719	0.323955	1.12801	0.684651
AK090904	2.26105	1.08365	-0.646224
AK091102	0.363189	2.02586	1.15036
AK092098	0.816588	2.86923	1.09082
AK095057	8.59163	13.8846	0.633973
AK096592	0.258179	1.24526	0.835545
AK097012	8.69132	4.21265	-0.894676
AK097143	0.419723	1.72179	0.938946
AK097794	0.276751	1.24373	0.813422
AK098769	1.21644	0.18282	-0.906014
AK123181	1.446	0	-1.29042
AK124179	1.03934	1.79886e-05	-1.02808
AK124233	0.417204	1.49863	0.81809
AK126180	1.46325	2.83844	0.639957
AK126616	0.505947	1.53809	0.753072
AK128593	1.11501	2.81817	0.852217
AK296146	0	1.04391	1.03133
AK299432	1.99672	0	-1.58338
AK303572	3.42959	5.75047	0.607815
AK307207	1.06542	0	-1.04644
AK309441	3.27123	0.766106	-1.27408
AK309896	1.56308	0	-1.35788
AK310226	3.27558	6.12792	0.737361
AK311131	0	1.50168	1.3229
AK311497	7.33475	0.55956	-2.418
AK313893	0.354497	1.63783	0.961594
AKR1E2	0.792948	1.96487	0.725635
AL049935	2.95443	1.5035	-0.659523
AL049948	1.40694	0	-1.2672
AL110181	1.27483	0.190708	-0.933939
AL137655	0.40635	1.69701	0.939403
AL831889	8.02268	12.691	0.6016
AL832937	0	9.84568	3.43905
ALMS1	1.23236	3.5524	1.02806
ALPK1	1.37026	2.9002	0.718501
ALX3	1.86544	4.43412	0.92329
AMT	1.48222	3.60686	0.892149
AMZ2P1	2.82634	1.33208	-0.714346
ANKHD1-EIF4EBP3	7.06072	11.7935	0.66643
ANKMY2	20.2375	12.1983	-0.686262
ANKRD2	1.37566	0.517368	-0.646756
ANKRD36BP1	3.02815	1.44846	-0.718243
ANKRD49	3.74275	6.91644	0.739127
ANKRD9	2.84719	5.62155	0.783364
ANKZF1	8.89368	14.3809	0.636564
ANXA2P2	1.96098	8.58892	1.69529
APITD1	1.55294	3.40891	0.788262
APOBEC3H	0.463431	2.80878	1.37998
AQP3	13.8776	6.67211	-0.955443
ARHGAP42	2.49146	0.888383	-0.886678
ARHGDIB	1.74799	3.80916	0.807408
ARHGEF26	4.24509	2.36998	-0.638226
ARID3A	3.78068	1.26164	-1.07985
ARID4A	1.24548	2.89874	0.795984
ARID5B	2.2601	1.14289	-0.605361
ARL13B	2.83023	1.22177	-0.785723
ARL14EPL	11.5596	4.65998	-1.14992
ARL15	4.53088	2.48682	-0.665597
ARL2	27.3242	42.2621	0.611072
ARL4A	12.2621	19.2479	0.610467
ARL4C	8.07559	4.81717	-0.641674
ARL6	2.81482	0.816107	-1.07077
ARMCX5	3.78237	2.17758	-0.589797
ARMCX5-GPRASP2	0	1.92296	1.54743
ARPC4-TTLL3	1.70114	0.334364	-1.01742
ARSB	2.17266	0.766335	-0.844936
ART5	0.611195	3.69955	1.54439
ASB3	6.61953	11.7817	0.746301
ASNS	97.1082	59.0259	-0.708787
ATG9A	10.3806	6.06271	-0.688284
ATP1A1OS	6.47862	3.85322	-0.62383
ATP2A1	1.29015	2.61739	0.65951
ATP5EP2	1.00715	0	-1.00515
ATP5J2-PTCD1	3.79164	0	-2.26052
ATXN3	4.76391	8.08591	0.656583
AX746478	0.797243	2.55128	0.982554
AX746485	0.574061	1.46228	0.645503
AX746640	1.03727	0.128643	-0.852048
AX746719	2.05759	0.733971	-0.818315
AX746755	1.60955	0.480341	-0.817872
AX746967	0.0721122	1.17841	1.02282
AX746968	0.767284	1.89092	0.709997
AX747080	0.149753	1.16245	0.911343
AX747104	10.7944	6.55212	-0.643148
AX747150	0.407452	1.36813	0.750663
AX747192	1.65675	0.463303	-0.860434
AX747269	0.220149	1.19937	0.850033
AX747325	1.69878	3.2088	0.641102
AX747440	0.75907	1.64529	0.588613
AX747480	1.78179	0.318205	-1.07744
AX747547	0.31001	1.23294	0.769367
AX747706	2.50931	4.52277	0.654205
AX747853	2.18991	0	-1.67352
AX747988	0.362817	1.21557	0.701086
AX748330	1.25144	2.56082	0.661361
AY748447	22.9946	0	-4.58464
AY769439	3.53268	6.26929	0.68145
AY927613	11.225	2.17223	-1.94627
B3GAT2	0.347891	1.31167	0.778229
BAG4	11.8808	7.1011	-0.669031
BAI1	0.304402	1.12573	0.70457
BAIAP2L2	0.211111	1.17083	0.841914
BANK1	1.98861	0.695568	-0.817704
BANP	11.9493	6.06222	-0.874679
BARD1	4.14691	1.8305	-0.86265
BBS7	7.08842	4.08323	-0.670113
BC007100	0	1.19137	1.13183
BC009467	0.511913	2.41446	1.17528
BC010924	2.14278	0	-1.65204
BC013599	3.21978	1.6234	-0.68573
BC013821	7.54054	12.7823	0.690417
BC014150	0	1.38999	1.257
BC015688	4.50299	2.59465	-0.614364
BC015977	0	11.1114	3.59829
BC017255	0.695479	1.56976	0.599941
BC018166	2.12772	6.70812	1.30127
BC021024	0.446887	1.39344	0.726133
BC021061	1.3032	0.244784	-0.887744
BC022047	0.53943	1.60631	0.759612
BC023568	2.85083	0.00358375	-1.94001
BC024732	2.15892	5.66582	1.07735
BC028224	2.52826	9.85181	1.62091
BC030750	19.4817	29.8496	0.590916
BC031952	2.4142	0.756199	-0.959091
BC032901	0	1.35879	1.23805
BC033061	10.2598	5.07468	-0.890301
BC033983	2.41845	0.53158	-1.15832
BC034268	0.429214	1.60114	0.863922
BC035377	0.679482	1.56665	0.61187
BC037357	2.12649	0.716753	-0.864861
BC038245	5.15387	3.05415	-0.602094
BC039424	0.520021	1.6319	0.792013
BC039537	0	1.7337	1.45085
BC039686	1.25839	0	-1.17529
BC040701	0.563892	1.4167	0.627898
BC041654	8.04353	13.7895	0.709615
BC045163	1.59996	0	-1.37849
BC045731	0	1.91629	1.54414
BC046191	1.24526	2.42081	0.607455
BC047160	3.37695	0.000948942	-2.12856
BC048192	0.632932	1.90103	0.829101
BC048998	8.65668	22.5725	1.28751
BC062753	6.67964	3.99212	-0.621386
BC063788	0.000540299	3.23053	2.08006
BC065231	4.77868	10.4489	0.986397
BC067244	9.58262	5.62444	-0.675826
BC067356	2.9799	5.05246	0.604789
BC069815	18.3925	3.67969	-2.05101
BC070228	1.06664	2.15239	0.609159
BC070371	1.01635	0.254748	-0.684348
BC070391	1.58259	0.401481	-0.881866
BC073899	0.500609	1.57181	0.777236
BC080653	4.85774e-05	1.56461	1.35867
BC082979	0.426699	1.51833	0.819784
BC084558	2.41592	0.733375	-0.97869
BC107568	1.59704	4.05272	0.960192
BC126153	0.223659	1.60254	1.08872
BC127858	0	3.24252	2.08492
BC128546	0.00202928	1.80972	1.4875
BC131755	0	1.81002	1.49058
BC150585	0	1.5014	1.32274
BCCIP	100.433	60.8263	-0.71424
BCKDHA	9.64655	18.8155	0.896246
BCL3	8.40892	3.41123	-1.09285
BCL6	4.26234	2.38806	-0.635244
BCYRN1	22.9951	0	-4.58467
BDNF-AS	3.80603	0.603243	-1.58385
BEND7	0.764034	3.07573	1.20818
BEX1	3.77416	1.41374	-0.983975
BEX2	28.2905	47.1022	0.71567
BGLAP	0	1.82252	1.49698
BHLHA15	2.65187	0	-1.86864
BIN3	12.741	20.2624	0.629819
BIRC7	1.05853	0.2994	-0.663768
BLOC1S5-TXNDC5	1.63471	3.2452	0.688188
BMI1	6.25951	1.51687	-1.52824
BMPR2	2.4192	1.16177	-0.661445
BOLA2	7.45693	4.16909	-0.710224
BOLA3	72.6297	47.6927	-0.596582
BRD8	13.5264	21.0774	0.603893
BRE	10.5629	17.8439	0.704592
BRI3BP	15.3046	9.72428	-0.604398
BRSK1	8.49742	5.31738	-0.588208
BSPRY	7.19863	13.0559	0.777717
BTBD1	33.8922	20.6081	-0.691332
BTD	1.82902	3.42747	0.646177
BTG3	41.2244	25.4931	-0.672461
BTN3A2	3.5992	6.78042	0.758465
BUD31	50.5855	33.1241	-0.596175
BX537634	0.691628	1.97081	0.812444
BX641154	0.948244	2.01131	0.628217
BX647608	0.150352	16.2911	3.90988
BX647792	1.51542	0	-1.3308
C11orf71	1.64722	3.04373	0.611207
C11orf80	1.86675	4.12501	0.838136
C12orf28	0.477513	1.44904	0.729047
C12orf39	0	1.79899	1.4849
C14orf119	47.0532	92.8987	0.966473
C14orf142	11.7107	7.31778	-0.611773
C14orf28	0.967902	1.99152	0.60422
C14orf79	4.41965	8.02171	0.735201
C15orf38	1.46609	4.40759	1.13276
C15orf38-AP3S2	1.52855	0.000345348	-1.33781
C15orf52	4.8421	8.16416	0.649517
C16orf85	0	1.18148	1.12531
C16orf87	6.7033	3.52758	-0.766736
C16orf98	1.53651	0.33222	-0.929013
C17orf103	0.750893	2.41941	0.965656
C17orf104	1.06939	0.178049	-0.812806
C17orf61-PLSCR3	1.72579	0.214766	-1.166
C17orf65	2.62649	0	-1.85857
C18orf21	14.4688	7.22319	-0.911588
C19orf25	23.8037	15.1207	-0.621642
C19orf55	3.52092	1.68923	-0.749422
C19orf70	50.276	31.7668	-0.646049
C19orf81	2.38215	0	-1.75794
C1QL1	2.44626	1.14727	-0.682528
C1orf112	18.1403	67.3082	1.83545
C1orf52	28.1589	13.8426	-0.974189
C1orf53	5.9133	1.8308	-1.28816
C1orf86	57.002	34.8705	-0.693307
C20orf194	1.02877	2.21931	0.666146
C22orf29	5.69435	10.5628	0.788477
C22orf46	0.656014	2.41009	1.04209
C2orf42	4.67168	2.57507	-0.665805
C2orf76	4.15577	8.28022	0.84797
C2orf82	2.04321	0	-1.60559
C3orf35	0.385272	2.35019	1.27407
C3orf80	0.25379	1.00676	0.678572
C4orf47	0	1.84958	1.51075
C4orf48	22.8753	7.43992	-1.50022
C5orf63	1.20762	2.45526	0.646299
C6orf147	1.67762	0.500556	-0.835454
C6orf170	1.70095	3.57414	0.760034
C6orf211	22.8927	13.7512	-0.695735
C6orf52	0.546134	3.10721	1.40949
C6orf57	6.80918	1.79744	-1.48106
C6orf99	1.72703	4.02999	0.883225
C7orf25	2.16666	1.05056	-0.626944
C7orf41	0.420358	4.16299	1.86195
C8orf47	4.86687	2.87317	-0.599076
C9orf3	7.42438	4.27541	-0.675287
C9orf37	3.33052	5.71648	0.633165
C9orf40	6.14149	3.09669	-0.801766
C9orf9	0.745448	3.02258	1.20452
CA11	10.0131	18.901	0.85362
CA5BP1	8.61899	4.86189	-0.71452
CABP1	0.228334	1.14631	0.805155
CALB2	3.53591	1.87871	-0.65597
CALML4	3.74962	1.98603	-0.669582
CAMK2N2	2.90375	1.54156	-0.619146
CAMSAP2	7.21276	4.3718	-0.612462
CAMSAP3	11.4563	5.53802	-0.929952
CAPN12	41.5104	25.5668	-0.678191
CAPRIN2	4.21667	7.64724	0.72911
CARS2	24.1449	15.0313	-0.649371
CBFA2T3	5.90974	3.5921	-0.589477
CBLB	0.972519	3.32633	1.13311
CBX4	16.5138	10.3876	-0.621028
CCDC114	0.662377	1.73412	0.717831
CCDC120	4.17049	2.17609	-0.70305
CCDC153	0.560881	1.71111	0.796523
CCDC159	1.49809	0	-1.32082
CCDC23	14.1925	7.9152	-0.76902
CCDC73	2.39323	1.26109	-0.585641
CCDC86	88.9182	52.8616	-0.739356
CCDC88B	13.8461	8.36811	-0.664255
CCK	0	1.08011	1.05666
CCL26	2.05798	0	-1.61258
CCNJ	8.5778	5.09921	-0.651072
CCT6P3	3.14837	1.60858	-0.669278
CD164L2	3.11955	1.3369	-0.817891
CD27-AS1	2.44629	0.558711	-1.14469
CD68	2.15505	3.78845	0.601896
CDC25C	7.27949	12.0865	0.660468
CDH15	1.2878	0.112589	-1.04004
CDK5RAP3	52.9097	82.3033	0.627829
CDKN2A	25.6596	13.5566	-0.872983
CDKN2C	5.69507	2.23199	-1.05068
CDRT4	2.06856	0.0201466	-1.58879
CDYL	15.2839	9.4646	-0.637929
CEACAM19	1.17658	2.33984	0.617715
CEBPA	4.71088	2.75351	-0.605473
CEBPB	19.4322	11.125	-0.75286
CEBPD	3.38327	1.4167	-0.858969
CECR5-AS1	0	1.38036	1.25118
CEP95	8.99508	14.7208	0.653388
CERS4	6.23931	11.6095	0.800592
CERS5	14.1147	22.2009	0.618229
CES3	1.3855	2.60777	0.596816
CGB2	2.05931	0.555004	-0.976288
CHAC1	13.6071	4.8268	-1.3259
CHAMP1	10.3902	16.2916	0.602271
CHCHD6	41.0344	24.2451	-0.735565
CHIC2	5.38826	10.6478	0.866563
CHKA	19.4801	11.535	-0.708258
CHKB	9.45326	20.3387	1.02952
CHKB-AS1	0	2.0658	1.61626
CHMP4C	11.0553	6.53763	-0.677485
CHORDC1	68.6373	43.4505	-0.64766
CHRNA10	0.459896	1.36999	0.699015
CHRNA7	0.962965	3.08443	1.0571
CHRNB1	6.3367	10.1669	0.606026
CHRNE	1.42287	0.529571	-0.66359
CHST11	3.17299	1.72366	-0.615533
CHST14	14.9578	8.68053	-0.721104
CHUK	24.8484	13.7894	-0.805511
CIDECP	2.0771	4.62412	0.870054
CIR1	3.63566	9.37472	1.16223
CISH	4.61457	1.56443	-1.13054
CITED1	4.34955	0.951753	-1.45465
CKLF-CMTM1	0	1.76819	1.46894
CLCF1	7.93675	12.4338	0.588049
CLCN6	2.37779	4.56461	0.7202
CLCNKB	0	1.15828	1.10988
CLDN23	2.28421	1.02341	-0.698758
CLEC4A	0.471932	1.21228	0.587821
CLIC1	0.939796	2.26672	0.751938
CLIC3	4.72626	2.41387	-0.746185
CLTCL1	3.17539	1.38582	-0.807427
CLYBL	1.88975	5.1317	1.08534
CMC4	8.2699	5.12234	-0.598471
CNN3	104.649	69.2075	-0.589586
CNNM4	3.7786	2.14632	-0.602924
CNOT7	81.6497	50.776	-0.674727
CNPPD1	17.1056	26.9587	0.626861
COL17A1	1.64095	0.637939	-0.689175
COL9A3	26.9476	14.8835	-0.815197
COQ4	11.4512	22.7022	0.928741
CORO1A	7.06345	2.23077	-1.31952
COX14	117.187	382.875	1.69956
COX7B2	0	5.14668	2.61981
CPNE8	8.48268	4.65156	-0.746646
CPPED1	3.85732	2.01884	-0.686166
CPT1B	5.28308	9.59952	0.754456
CR936829	33.316	20.1594	-0.697583
CREB3L4	4.8342	9.71302	0.876758
CRELD1	3.01332	6.64447	0.929618
CREM	12.6306	6.4508	-0.871385
CRHR1-IT1	2.10198	0.399892	-1.14787
CRISPLD2	3.34365	1.72247	-0.673992
CRKL	18.9719	11.7961	-0.642267
CRYBB2P1	4.40356	7.44521	0.644224
CRYBB3	0.292501	2.23434	1.32331
CSAD	2.69461	5.75486	0.870504
CSNK2B	0.924924	3.07679	1.08263
CSPG5	4.45551	1.75228	-0.987089
CST6	60.1082	39.4331	-0.595829
CSTA	8.01883	4.24936	-0.780799
CTCFL	1.24773	0	-1.16847
CTHRC1	4.28823	8.05001	0.775134
CTSK	0.868454	2.43224	0.877308
CTXN1	30.1165	17.6079	-0.741762
CYB5R2	6.76721	11.056	0.634283
CYLD	3.92536	2.03418	-0.698922
CYP27A1	1.15087	0.142901	-0.91222
CYP2D7P1	1.20252	2.62464	0.718684
CYS1	1.03878	2.13882	0.622516
D28408	1087.77	8339.37	2.93741
DBF4	10.6888	6.62866	-0.615629
DCAF4	4.84486	9.83739	0.890777
DCN	0.468483	1.57567	0.810621
DDIT4	66.8759	20.2039	-1.67857
DDN	7.69758	2.79004	-1.1984
DENND1C	2.16391	4.20481	0.718138
DENND5B	9.40742	4.09086	-1.03163
DENND6A	5.85903	3.42967	-0.630805
DEPTOR	0.754819	1.8476	0.698426
DES	0.685845	1.89835	0.78176
DET1	1.9482	0.920611	-0.61827
DFNB59	1.38057	0	-1.25131
DHRS12	0.429103	2.95443	1.46836
DHRS4	5.08108	12.4769	1.14809
DJ031144	0.833114	2.95849	1.11065
DKFZp434K1323	3.69878	0.949868	-1.26891
DKFZp564E1082	2.89643	7.17018	1.06821
DKFZp586E1322	0	2.027	1.59789
DKFZp686B07190	10.0934	6.32766	-0.598277
DKFZp686G1344	3.1019	6.02321	0.775838
DKFZp686N1631	1.38444	4.25918	1.14119
DL490846	1.25841	0.0695705	-1.07828
DL492076	0	291.774	8.19364
DL492557	6.01736	10.3166	0.68944
DLEU1	29.1266	15.3231	-0.884119
DMC1	0	4.53077	2.46748
DMTN	19.6249	30.3634	0.604692
DMXL1	3.7527	2.11828	-0.607998
DNAJC21	5.49106	8.98497	0.621304
DNM3	2.23915	1.07593	-0.641859
DPM1	45.3647	28.7691	-0.639211
DPY19L2P3	0.54763	1.84577	0.878756
DQ515898	1.51455	9.57087e-05	-1.33016
DQ573539	2.10958	0.789392	-0.79725
DQ577731	0.0511607	5.36206	2.59751
DQ586540	0.623011	1.49065	0.61785
DQ594001	0.0464638	4.56493	2.41084
DQ595103	2.48207	4.38006	0.627677
DQ599872	0	24.0124	4.64457
DQ655986	0	1.6946	1.43007
DRD1	0.346528	1.30146	0.773308
DTWD1	8.84074	5.39588	-0.621623
DTX2P1-UPK3BP1-PMS2P11	1.70861	0.765259	-0.617675
DUS3L	29.7864	17.1459	-0.762652
DUS4L	2.52922	1.29412	-0.621407
DYX1C1	1.78638	0.806062	-0.625545
DZANK1	0.321904	1.46437	0.898603
ECD	17.3944	10.8641	-0.63266
ECE2	16.3318	27.0621	0.695201
ECHDC1	39.4367	25.0348	-0.635223
ECHDC2	2.76649	7.99184	1.25539
EDN2	1.25124	0.378692	-0.707422
EDNRA	1.0627	0.259767	-0.711379
EEF1E1-MUTED	1.23791	0.00301892	-1.1578
EFHC1	0.402899	1.3972	0.77294
EIF2AK2	11.416	7.0161	-0.631225
EIF4ENIF1	14.1589	7.03597	-0.915622
EIF5AL1	3.8913	2.14273	-0.6382
EIF5B	52.1144	33.7144	-0.613568
ELP4	15.2862	9.38617	-0.648983
EMC3	6.02375	10.8104	0.749744
EME1	7.6456	12.111	0.600734
EME2	2.16397	1.06178	-0.617846
EMILIN3	0.780173	2.23065	0.859807
EML2	14.9957	23.3997	0.609183
ENO1-AS1	1.45438	0	-1.29536
ENPP1	1.01586	2.03005	0.587943
ENTPD2	6.32414	10.8848	0.698385
EOGT	5.25694	3.0396	-0.631245
EPHA10	1.93395	4.45756	0.895412
EPHB2	8.45466	5.08371	-0.636074
EPN3	8.37608	5.05345	-0.631227
EPOR	4.34796	7.99564	0.750238
ERI1	31.596	19.4879	-0.669923
ERICH2	0.47387	1.48254	0.752208
ESRG	1.44151	0.407722	-0.794411
ETFA	89.4581	58.2851	-0.60958
EU250752	0	1.03853	1.02753
EVA1B	4.40816	8.44871	0.80498
EXOSC3	29.3441	16.6298	-0.783402
EXOSC8	31.4775	15.5099	-0.976108
EZH1	4.05251	8.29187	0.878968
F3	22.3772	9.54939	-1.14795
FAAH2	0.662998	1.97939	0.841231
FAH	4.3552	7.11631	0.599885
FAIM	8.50827	13.8619	0.644368
FAM117A	9.64553	5.90455	-0.624629
FAM134A	31.3454	49.9358	0.65512
FAM134B	2.38484	1.11291	-0.679856
FAM149A	2.10579	0.906556	-0.703993
FAM154B	1.11332	0.102192	-0.939136
FAM167B	0	1.96281	1.56697
FAM168A	4.44205	1.52478	-1.10799
FAM171A2	6.03401	3.56575	-0.623496
FAM189A2	0.631072	2.03802	0.897313
FAM195A	19.9265	12.6397	-0.617525
FAM195B	22.3759	35.6158	0.647446
FAM198A	0.204956	1.2527	0.902673
FAM19A3	1.36086	0.343554	-0.813255
FAM209B	1.16269	0	-1.11283
FAM213A	3.38964	1.66852	-0.718061
FAM25A	0.749873	13.7969	3.07997
FAM43A	4.45132	2.54223	-0.621948
FAM46A	4.11207	1.7627	-0.887829
FAM47E-STBD1	3.13014	6.88066	0.932126
FAM63B	1.35109	0.516098	-0.632968
FAM71E1	7.86318	3.65045	-0.930455
FAM86B3P	0.414334	1.69144	0.928255
FAM98C	15.389	9.42031	-0.653334
FANK1	1.14535	2.62783	0.757894
FASTKD3	9.01505	15.4545	0.716312
FASTKD5	12.726	7.79936	-0.641436
FBF1	4.01151	6.57914	0.59679
FBLN5	1.99908	0.861031	-0.688418
FBXO11	17.941	10.5519	-0.71339
FBXO25	3.55268	6.89315	0.793886
FBXW4	14.5564	22.74	0.609812
FGF11	2.61876	5.66231	0.880528
FGFR2	5.73883	3.36566	-0.626298
FHIT	5.2152	10.9681	0.945323
FHL1	10.5006	5.98885	-0.718578
FITM2	1.80209	4.30693	0.921374
FKSG51	0.751282	2.43971	0.973876
FLJ00104	1.22729	0.000209783	-1.15499
FLJ00313	3.83703	1.7743	-0.801997
FLJ14346	0.269638	1.00928	0.662261
FLJ27352	0.347891	1.60574	0.950989
FLJ42627	0.584449	1.38177	0.588053
FLT3LG	2.60357	0.67706	-1.10349
FMO4	0.516945	2.00456	0.985985
FNDC8	0.686108	1.80621	0.734926
FOS	2.27367	5.66506	1.02571
FOXC1	14.7276	6.26969	-1.11333
FOXD4	3.63363	1.65538	-0.803225
FOXL1	0.337315	1.20196	0.719449
FOXO4	1.62428	3.42762	0.754613
FOXP1	0.459298	1.30709	0.6608
FRAT2	3.30143	8.50122	1.1433
FRMD4B	1.02886	0.221366	-0.732173
FRRS1	3.08598	1.3286	-0.811219
FTSJD2	9.91592	15.8268	0.624329
FUZ	2.07978	0.623296	-0.923901
FXN	7.14334	4.10792	-0.672886
FXYD2	0	1.58002	1.36738
FXYD4	0.336936	1.03543	0.606403
G0S2	2.64272	5.93929	0.929772
GABARAPL1	13.5716	23.6567	0.758818
GADD45G	0.453643	1.37448	0.707939
GADD45GIP1	89.8004	56.1701	-0.667438
GAL3ST4	0.68067	2.42823	1.02843
GAN	2.00386	0.828114	-0.716462
GAS6-AS1	2.82729	7.48739	1.149
GATA2	20.2759	12.8371	-0.620682
GATA6	2.19056	1.02578	-0.655336
GATS	0.961528	3.00149	1.02856
GATSL3	2.52269	1.1469	-0.714424
GBAP1	1.06857	2.23708	0.646057
GCNT3	1.23206	0.443673	-0.628633
GCOM1	1.5076	0	-1.32631
GCSHP3	0.977946	2.22731	0.706329
GDF9	1.09268	0.184274	-0.821345
GEMIN8	1.76512	3.35393	0.654974
GFOD1	1.16627	0.262296	-0.779164
GGACT	0.735281	3.36184	1.32977
GGPS1	8.14725	5.05861	-0.594351
GHRLOS	0.30851	1.05388	0.650424
GINM1	11.2447	17.6664	0.608286
GLB1L	0.421597	1.67152	0.91015
GLIS3	1.91345	0.702014	-0.775483
GMFG	0.41507	1.28859	0.693586
GNG3	0.519472	3.16124	1.45344
GNRH2	0	1.3212	1.21487
GOLGA2P5	4.08831	7.31123	0.707875
GOLGA4	16.3339	10.3958	-0.605102
GOLT1A	5.30461	9.08895	0.678297
GPM6A	2.01288	0.823496	-0.724437
GPN3	30.7945	19.7448	-0.616027
GPR153	1.92764	3.78294	0.70816
GPR162	3.29172	1.33309	-0.879312
GPR183	1.10734	0.37687	-0.614032
GPR3	4.0839	2.03082	-0.746229
GPR39	0.614697	1.94166	0.865367
GPR98	0.465391	1.60116	0.827867
GRID1	1.40015	0.424749	-0.752416
GSDMB	5.17023	11.4715	1.01524
GTF2A2	32.2652	21.1611	-0.585984
GTF2H2	8.27387	2.57749	-1.37422
GTF2H2B	4.16213	2.24987	-0.667585
GTF2IRD2B	0.211625	1.30169	0.925751
GTPBP8	17.3517	9.13552	-0.856495
GULP1	17.493	10.1641	-0.728115
GUSBP11	3.33172	8.35058	1.11012
GZF1	6.74646	4.0102	-0.628668
HAR1B	0.335809	1.03186	0.605088
HAS3	16.4258	25.7094	0.616119
HBP1	3.92227	8.23897	0.908408
HCCS	15.5933	9.98984	-0.594433
HCFC2	1.42881	0.109367	-1.13051
HCST	0	1.91684	1.54441
HDAC6	10.815	17.0468	0.611118
HEATR5A	9.26388	5.19816	-0.727665
HEATR8-TTC4	1.00983	0	-1.00707
HERC2P7	0.255284	1.33629	0.896206
HES4	5.63902	1.94754	-1.17146
HES6	47.9377	30.315	-0.644091
HEY1	1.06524	0.17689	-0.811331
HIF1A	22.1772	13.6579	-0.661027
HINFP	10.7146	19.4023	0.800422
HINT2	15.5154	26.7024	0.746199
HIST1H2AD	2.36852	0.940942	-0.795358
HIST1H2AJ	1.49158	0	-1.31706
HIST1H2BC	1.42261	0.313172	-0.883505
HIST1H2BN	2.1077	0.693368	-0.875952
HIST1H2BO	1.35311	0	-1.23457
HIST1H3A	1.34419	0	-1.22909
HIST1H3B	1.33104	0	-1.22097
HIST1H4D	1.01214	0	-1.00873
HIST1H4I	0	1.67587	1.42001
HIST3H2A	16.6646	8.85685	-0.841663
HLA-DQB1	2.98994	0.60735	-1.31168
HLA-H	0.753502	2.32759	0.924239
HLX	0.579519	1.43928	0.62697
HMSD	1.77588	0	-1.47295
HNRNPA1P33	0.541817	1.71045	0.813901
HNRNPH2	10.9756	27.286	1.23999
HOMER2	0.341217	1.01928	0.590301
HOXA-AS4	3.48422	0.309724	-1.77559
HOXA1	0.256983	1.11612	0.751454
HOXA5	5.19834	3.07327	-0.605694
HOXB2	0.284166	1.27726	0.826467
HOXB6	29.3	19.1239	-0.590411
HOXB8	50.1012	31.1042	-0.670595
HOXC10	2.84412	1.52904	-0.604064
HOXD-AS2	1.16245	0	-1.11267
HP08474	10.3576	4.5414	-1.03534
HR	16.1018	8.03092	-0.921203
HSD17B6	2.27293	1.13685	-0.615097
HSPA4L	6.80776	2.94699	-0.984154
HSPA5	185.674	111.367	-0.732303
HSPB1	488.029	306.707	-0.668361
HSPBAP1	3.18235	6.38714	0.820702
HSPBP1	45.4625	28.8083	-0.640351
HSPE1	440.527	288.359	-0.609641
HTR1B	0.202509	1.22336	0.886694
HYI	8.51467	4.93748	-0.680303
IDH1-AS1	0	1.00048	1.00035
IDNK	1.17054	0.368404	-0.665558
IFI6	16.992	9.24204	-0.812856
IFIH1	0.653507	1.498	0.595244
IFNLR1	2.63428	4.80969	0.676793
IFRD1	11.9253	7.53672	-0.598444
IFT122	4.47753	7.64855	0.658934
IFT43	13.9339	30.9493	1.09719
IGFBP3	2.62817	0.563819	-1.21417
IGFBP6	51.9934	32.9374	-0.642937
IGHCgamma1	1.307	0.39776	-0.722901
IL10RB-AS1	1.34421	0	-1.2291
IL15	1.2221	0.422674	-0.643321
IL15RA	3.60352	6.45963	0.696368
IL17B	0	1.19149	1.13191
IL1R1	2.02215	0.909991	-0.66201
INE2	1.07482	0.178472	-0.816069
ING1	20.6871	13.1448	-0.616567
ING2	4.07156	0.698387	-1.57826
INIP	10.0999	4.97598	-0.893304
INO80B-WBP1	0.000463451	2.72299	1.89579
INPP5F	10.5441	6.1514	-0.690854
IPO11-LRRC70	10.3364	5.1998	-0.870669
IQCD	0.861255	2.07314	0.723438
IQCH-AS1	6.46433	1.88235	-1.37277
ITGA7	4.29879	7.39024	0.663051
IZUMO4	1.16628	0.432018	-0.59717
JA760600	12.4226	25.3899	0.975322
JAK3	0.697104	1.71887	0.679933
JDP2	4.97152	2.93158	-0.602989
JH8	3.2998	0.752695	-1.29469
JMJD7-PLA2G4B	2.24264	4.91018	0.866033
JN872559	238.71	20.0532	-3.50918
JPH1	9.29197	5.35156	-0.696337
JUND	81.9977	51.5224	-0.660139
JX003871	0.515795	1.62268	0.790967
KAZALD1	0.808532	3.02515	1.15422
KCNE2	1.28013	0	-1.18912
KCNK5	8.68628	5.10135	-0.666814
KCTD17	11.3477	18.7559	0.678037
KDM1B	6.72994	3.99823	-0.62904
KDM5B-AS1	0.340876	1.57214	0.939796
KDSR	7.33871	11.6993	0.606853
KHDC1L	5.66075	10.8436	0.830351
KIAA0895	3.38503	1.71835	-0.689859
KIAA0895L	8.32095	13.7027	0.657533
KIAA0931	6.6846	2.83396	-1.00313
KIAA1328	2.49472	0.866134	-0.905125
KIAA1524	16.877	9.35606	-0.787628
KIAA1731	6.30998	3.16731	-0.810751
KIAA1932	8.37972	2.32734	-1.49518
KISS1R	2.09696	1.04728	-0.597144
KLF16	29.6146	19.0527	-0.610423
KLHL24	1.50984	2.86218	0.621817
KLHL32	0.488662	1.90723	0.965629
KLK10	11.4647	21.4555	0.849215
KLK13	0.174003	1.10298	0.840996
KLK5	3.5788	6.05001	0.622655
KLRC2	3.24792	8.04165	1.08983
KLRC4	0	1.22241	1.15212
KLRK1	1.24508	4.96241	1.40913
KRBOX4	3.49551	1.84446	-0.660332
KRT13	10.3361	3.81364	-1.23573
KTI12	13.5979	7.78348	-0.732896
LAMB3	20.3885	34.5623	0.733513
LAMC2	4.46789	8.70577	0.827858
LAMP3	1.02808	0.286087	-0.657126
LANCL2	7.06539	4.33057	-0.597454
LARP6	21.2143	12.7608	-0.690927
LBX2	2.65123	1.09737	-0.799801
LCAT	3.65481	8.52236	1.0326
LCMT1	16.5745	25.8276	0.61024
LCN2	6.16561	0.904267	-1.91185
LETM2	7.14575	4.1574	-0.659405
LGALS7B	1.26111	0	-1.17703
LHX2	3.89855	1.48503	-0.979092
LHX4	1.30984	0.53383	-0.590654
LIG4	4.30851	2.27077	-0.698678
LIN7B	0.692159	2.66199	1.11376
LIN9	3.9496	2.08351	-0.682738
LINC00173	1.75458	6.03942	1.35362
LINC00239	0.428133	1.33142	0.707079
LINC00244	0	1.42963	1.28074
LINC00263	11.3866	5.63828	-0.899905
LINC00266-1	0	1.12881	1.09005
LINC00339	5.14444	9.57336	0.783082
LINC00460	0.543694	1.65685	0.78333
LINC00640	2.40718	1.24326	-0.602981
LINC00669	1.14388	0.426069	-0.58818
LINC00875	1.24937	0.379654	-0.705212
LINC00920	0.273304	1.66604	1.06612
LINS	5.34586	3.09638	-0.631465
LMO2	2.80192	1.32693	-0.7083
LOC100128822	0.649526	1.70792	0.715134
LOC100129148	5.54159	0	-2.70964
LOC100129858	4.98888	2.17225	-0.91678
LOC100130744	0.503078	1.74641	0.869627
LOC100130950	0	4.92383	2.56653
LOC100131094	0.421356	1.14732	0.595269
LOC100131691	0.250818	1.11944	0.760811
LOC100132167	1.20653	0	-1.14178
LOC100132707	0.373168	2.81218	1.47311
LOC100133091	1.05238	0.361186	-0.592434
LOC100190986	0.0900253	1.20635	1.0173
LOC100233156	2.00111	4.52801	0.881264
LOC100270746	0	1.60164	1.37942
LOC100288142	2.23867	0.759389	-0.880325
LOC100289187	0.215028	1.30399	0.923144
LOC100289341	1.55434	0.357369	-0.912138
LOC100505666	1.36579	0.227717	-0.946344
LOC100505695	2.66469	1.02309	-0.857134
LOC100505761	6.06489	10.381	0.687885
LOC100505912	1.13423	0	-1.09372
LOC100506060	2.01021	0.530063	-0.976273
LOC100506123	0.72755	1.72947	0.659893
LOC100506136	1.01186	0	-1.00853
LOC100506190	9.19579	14.3045	0.585978
LOC100506314	2.8455	1.35474	-0.707603
LOC100506394	0.229707	1.54388	1.04872
LOC100506714	3.55599	1.8737	-0.664855
LOC100507053	0.218955	1.04332	0.745271
LOC100507602	2.14308	3.91307	0.644447
LOC100630923	2.1552	0.000502509	-1.65701
LOC100652999	1.81879	3.42311	0.649985
LOC101410533	1.10775	0	-1.0757
LOC150381	2.22154	1.04003	-0.65916
LOC253039	0.73079	1.74824	0.667078
LOC254128	1.08141	3.05745	0.963012
LOC284454	4.43449	7.6901	0.677228
LOC388152	1.6614	5.31823	1.24733
LOC400684	1.81815	0.790288	-0.654557
LOC400927	0	1.1648	1.11423
LOC440335	0.930244	2.10437	0.685519
LOC441461	0.527802	1.66311	0.801654
LOC642236	0.225319	2.38894	1.46768
LOC644215	1.40028	0.42717	-0.750046
LOC645249	1.49013	3.39551	0.81981
LOC645513	0.23119	1.40173	0.964021
LOC646329	6.86311	0.884763	-2.06072
LOC652276	1.35966	2.67859	0.640571
LOC653712	0.217397	1.64473	1.11932
LOC728613	5.62418	8.9956	0.593552
LOC729737	2.99811	5.45875	0.691937
LOC731223	0	1.01058	1.00761
LOXL2	13.7946	7.70418	-0.765289
LPAR1	2.21057	1.06962	-0.633459
LRFN1	5.17318	1.82818	-1.12614
LRRC27	0.511128	1.90128	0.941065
LRRC45	23.8962	15.3435	-0.607209
LRRC49	3.56964	1.91901	-0.646599
LRRC73	0.243869	1.00221	0.686756
LUZP6	101.58	167.324	0.714489
LYG1	1.48471	4.51036	1.14907
LYPD8	0	1.22984	1.15694
LYSMD1	1.42663	3.09326	0.754294
MAD1L1	19.9811	11.0559	-0.799353
MAFF	7.43615	14.1913	0.848584
MAFG-AS1	7.55531	3.79252	-0.836036
MAGEA6	1.53947	0	-1.34453
MALSU1	51.745	31.2851	-0.708166
MAMSTR	0.43303	1.51476	0.811353
MAN1A2	5.82484	3.47849	-0.607784
2014-03-07	24.982	15.5778	-0.648262
MB	1.11792	0	-1.08265
MBD5	1.28753	0.340359	-0.771173
MBLAC1	1.07104	0.229629	-0.752132
MCM3AP-AS1	5.50784	3.24697	-0.615746
MCU	20.9651	13.6146	-0.587806
MDFI	22.4909	13.2697	-0.719148
MDP1	1.18401	0.248618	-0.806647
MED11	8.28966	16.4478	0.909347
MED23	11.2846	7.09153	-0.60236
MED4-AS1	3.77268	1.70077	-0.821429
MEF2B	0	2.15714	1.65862
MEF2BNB-MEF2B	3.58574	1.97002	-0.626683
MEIS2	8.04223	4.1036	-0.825164
MEIS3	16.5915	25.4825	0.590161
METTL21B	1.52896	3.47057	0.821913
MEX3D	30.4788	18.1881	-0.714169
MFNG	1.87047	0.551866	-0.887283
MFSD11	61.6502	35.4543	-0.781233
MGAT2	18.837	10.6088	-0.772975
MGC16275	0.351869	1.17848	0.688367
MIA	1.77639	0	-1.47321
MICB	7.50195	4.44713	-0.642296
MIER3	6.81718	16.5004	1.16267
MIF4GD	13.4441	23.2333	0.746511
MILR1	0	1.36469	1.24165
MIR100HG	20.3274	3.88327	-2.12679
MIR1307	4.63792	0	-2.49516
MIR23B	1.14057	0	-1.098
MIR31HG	3.91095	1.07441	-1.2433
MIR671	0	340.353	8.41512
MIS18A	28.1626	17.1944	-0.680625
MKI67IP	57.105	37.566	-0.591333
MKX	15.9909	10.2883	-0.589936
MLL/AF6 fusion	2.27389	0	-1.71101
MMS22L	5.73525	3.28366	-0.652886
MNT	4.14502	6.91093	0.620671
MNX1	3.41402	1.6774	-0.72126
MORN4	4.44108	2.62393	-0.586339
MRAP2	1.69463	0.594218	-0.757236
MRPL22	12.9011	8.21689	-0.592845
MRPL35	20.1223	10.962	-0.820307
MRPL50	50.9933	25.6235	-0.965625
MRPS30	48.7571	31.2377	-0.626152
MRPS36	20.8678	12.4044	-0.706101
MRPS9	36.7811	22.7576	-0.669276
MRVI1-AS1	2.22959	0.694972	-0.93009
MSH5-SAPCD1	0.278603	1.07572	0.699044
MST1L	0.810928	2.7553	1.0522
MSTO2P	3.49431	6.17912	0.675708
MT1A	2.83554	0	-1.93943
MT1DP	0	1.73369	1.45085
MT2A	445.397	802.787	0.848486
MTERF	8.21258	5.10908	-0.592649
MTHFD2	254.755	159.069	-0.676072
MTHFD2L	5.22797	2.66215	-0.766071
MTHFS	10.6726	6.34007	-0.669265
MTPAP	10.5111	5.86528	-0.745634
MTRF1	2.2939	4.38092	0.708053
MUSTN1	0.568087	1.93421	0.903967
MYL2	1.7072	3.67465	0.788057
MYLK2	1.07437	0.230495	-0.753433
MYZAP	0.848877	2.14777	0.767681
N6AMT2	12.3841	6.95806	-0.750031
NAA15	23.7046	14.1155	-0.708751
NAPA-AS1	0.415916	3.2284	1.57838
NAPG	11.4447	6.37758	-0.754313
NARFL	29.1636	17.6266	-0.695444
NAT1	3.9953	2.24153	-0.623894
NAT6	3.81706	6.38613	0.616665
NBPF14	1.97758	6.30992	1.29571
NBPF8	2.27191	5.83701	1.06323
NCOR1P1	0	2.63209	1.8608
NEAT1	7.975	14.1091	0.751434
NEK1	3.28304	1.82339	-0.601209
NELFE	1.63539	4.01042	0.926915
NET1	17.2172	11.029	-0.598777
NFKBIB	31.4211	19.3409	-0.672551
NFKBID	2.07888	4.93617	0.947126
NINL	4.39768	2.51492	-0.618847
NIPAL3	2.71516	5.2051	0.740031
NKX1-2	2.0263	0.385016	-1.12765
NKX3-1	4.68059	2.63773	-0.643003
NLRP1	0.413673	1.43878	0.786709
NME5	2.50107	0.580363	-1.14754
NME6	6.37225	10.5852	0.652107
NMNAT3	0.83644	2.26209	0.828883
NNMT	1.31277	0.331118	-0.796983
NOL11	83.7445	54.0235	-0.623073
NOL7	60.1836	35.6136	-0.740765
NOS1AP	0.673548	2.29617	0.97788
NOVA2	1.19215	0.356309	-0.692661
NOXO1	3.37365	1.26299	-0.950607
NPAS1	0.345886	1.56566	0.930773
NPCEDRG	1.08742	2.37203	0.691896
NPFF	5.73976	2.99464	-0.754632
NPHP1	2.75183	7.74185	1.22034
NPHP3	1.18121	2.57248	0.711796
NPW	33.3465	21.1135	-0.635236
NR1D1	9.06114	14.5379	0.626998
NR2F1-AS1	8.78675	3.9037	-0.996959
NRIP1	4.27942	2.40619	-0.632221
NRTN	4.34793	7.23681	0.623105
NS3BP	1.61573	3.24403	0.698221
NSUN3	5.02828	2.58773	-0.748675
NSUN5P1	13.4685	21.0812	0.609903
NT5C3A	20.3523	13.0937	-0.599339
NTF4	0.865767	1.86994	0.621252
NTHL1	38.0235	23.9987	-0.64249
NUCB2	17.4985	6.76445	-1.25245
NUDT1	57.9515	37.3674	-0.619646
NUDT17	0.661363	2.33114	1.00365
NUPR1	2.3569	0.900669	-0.820622
NUTM2A-AS1	11.6945	7.3203	-0.609494
NXPH4	9.96209	5.40026	-0.776321
Nup88	0	2.71387	1.89292
OARD1	13.7021	21.1801	0.593239
OGFOD2	9.44894	14.9205	0.607531
OLFM1	1.25527	2.92116	0.797978
ONECUT3	3.09258	1.62479	-0.640809
OPTN	3.30368	5.77055	0.653701
OR51B5	43.4177	66.1932	0.59718
OR7E14P	0.821451	2.79235	1.058
OSBPL2	6.32346	11.7018	0.794432
OSER1-AS1	0.619906	3.72243	1.54362
OSR1	1.77064	0.176376	-1.23587
OST4	20561	54454.6	1.4051
OTUD1	0.692253	2.26166	0.946661
P2RY11	6.49415	2.97643	-0.914291
PAAF1	4.13498	8.49142	0.886264
PACRGL	12.7014	7.91296	-0.620351
PAGE4	0	1.98772	1.57904
PAIP2B	0.964596	2.06531	0.6418
PAQR6	2.2803	5.97304	1.08796
PARVA	6.28752	10.3131	0.634496
PAX9	1.66536	0.333559	-0.999049
PCMTD1	1.99828	4.09007	0.763551
PCMTD2	6.84477	11.464	0.66796
PCSK4	0.359401	1.40938	0.825691
PCSK7	10.1929	16.7343	0.663967
PDCD4	6.1326	13.3882	1.01238
PDE12	18.4452	9.63921	-0.870023
PDHX	9.06662	4.86711	-0.778857
PDLIM2	12.1423	7.07734	-0.702268
PDSS1	17.4163	8.20894	-0.999878
PDXDC2P	8.31952	14.4794	0.732026
PDZD7	2.55074	0.989899	-0.835424
PDZK1IP1	0.560111	2.13585	1.00721
PECR	6.60955	1.53929	-1.58339
PER3	1.20678	0.464805	-0.591235
PET100	167.748	260.437	0.631598
PEX12	3.24195	1.32593	-0.86692
PGF	3.84312	1.92098	-0.729483
PGGT1B	10.3554	6.51472	-0.595587
PHOSPHO2-KLHL23	3.18695	0.018942	-2.03883
PHTF1	4.99975	2.67108	-0.708699
PIF1	8.48689	13.8432	0.645791
PIGC	10.1549	17.1381	0.701353
PIGY	88.127	205.674	1.21342
PITX1	10.8576	5.34435	-0.902268
PITX2	3.72519	1.97185	-0.669009
PLA2G4B	1.84563	0.859058	-0.614176
PLAC1	0.430841	1.60622	0.865097
PLAC8L1	2.72264	5.41531	0.785194
PLAC9	0	1.24584	1.16726
PLCB2	2.1819	0.411172	-1.173
PLCD4	3.91223	6.99331	0.702415
PLEKHF1	5.96481	3.62731	-0.58991
PLEKHO1	4.66858	2.63901	-0.639443
PMEL	0.827468	2.47799	0.928409
POC5	10.7028	6.29442	-0.681991
POLD4	5.42087	9.43468	0.700545
POLR2J3	1.15636	2.39146	0.653312
POLR2J4	2.36086	4.56493	0.727532
POLR3B	3.66307	1.84155	-0.714604
POLR3K	53.9089	32.2584	-0.723321
POPDC2	1.16975	0.413407	-0.618352
POSTN	0.328634	1.31828	0.803109
PPAN	35.1951	22.3633	-0.63155
PPM1J	1.61701	3.88523	0.900509
PPM1N	1.68728	3.861	0.855106
PPOX	4.61822	8.67766	0.784547
PPP2R1B	9.06817	15.4422	0.707602
PREX1	1.46509	2.7989	0.623939
PRICKLE4	1.7241	5.77969	1.31544
PRKCQ-AS1	2.57737	1.19357	-0.705617
PRKCSH	128.891	217.084	0.747579
PRMT10	1.7613	3.45648	0.690557
PRPH	0.367082	1.09757	0.617619
PRR19	10.3901	5.38338	-0.835392
PRR5-ARHGAP8	1.55513	5.83385	1.4193
PRR7	6.57149	2.41135	-1.15023
PRRT3-AS1	10.4617	4.96824	-0.941444
PRSS23	10.1228	4.46341	-1.02565
PSAT1	143.247	81.9283	-0.798604
PSD	2.16263	3.77957	0.595754
PTGDR2	2.08167	0.662862	-0.890044
PTH2	3.47494	0	-2.16187
PTP4A3	3.56579	7.67489	0.925981
PTPMT1	4.32957	1.50658	-1.0883
PTPRCAP	0.825439	2.5165	0.945897
PTPRG	4.53973	2.53199	-0.649334
PTPRK	9.43788	5.8157	-0.614895
PTRH1	2.92753	1.55959	-0.617707
PTRHD1	55.2025	32.3052	-0.754887
PTS	33.7161	18.1469	-0.858495
PUS7L	4.44581	2.41381	-0.673764
PWWP2A	4.58432	2.58041	-0.641254
PWWP2B	7.46266	4.59075	-0.598069
QRFP	2.49245	0	-1.80424
RAB20	15.1867	8.20393	-0.814487
RAB21	19.3969	12.2077	-0.626971
RAB26	5.31589	10.0609	0.808409
RAB30	1.68053	0.229658	-1.12426
RAB3IP	6.35981	3.71868	-0.641285
RAB40A	0.864186	1.86805	0.621524
RAB9A	19.6282	10.2595	-0.873472
RAC3	191.367	124.76	-0.613188
RAD52	5.2349	2.76849	-0.726381
RAET1E	4.52034	2.54142	-0.640427
RANBP9	27.7214	15.7962	-0.773988
RASIP1	0.142332	1.06662	0.855291
RASSF8-AS1	0.106364	1.02987	0.875563
RBBP6	7.86248	4.88238	-0.59131
RBM12B-AS1	0.375433	1.15964	0.650905
RBM14-RBM4	13.6782	3.62554	-1.66598
RBP5	0.263424	2.00473	1.2499
RBSG1	0.251725	1.14769	0.778868
RC3H2	4.95288	2.45071	-0.786694
RCAN1	6.84634	3.96231	-0.661006
RCCD1	5.77927	13.0054	1.04678
RCHY1	8.61045	4.676	-0.759728
RCN3	0.362517	1.08371	0.61288
RDM1	4.09959	1.92916	-0.799894
RFPL2	1.0856	0.238113	-0.752316
RGP1	4.86581	8.66063	0.719787
RGS2	25.8376	12.1797	-1.02594
RGS4	1.08666	0.209761	-0.786472
RGS6	0.367826	1.66842	0.964103
RHEBL1	1.08119	3.73048	1.18458
RHOV	5.03627	2.97586	-0.60239
RINT1	9.78978	5.93225	-0.63827
RMI2	6.49655	10.7004	0.642253
RNF113A	3.24573	7.06051	0.924858
RNF182	4.8807	2.74225	-0.65208
RNU6ATAC	77.2616	0	-6.29023
RPF2	40.6222	24.1674	-0.725799
RPL13AP20	2.47531	5.12141	0.816722
RPL13P5	1.47001	8.01618e-05	-1.3044
RPL17-C18orf32	1.86858	0	-1.52034
RPL36A-HNRNPH2	28.324	9.48497	-1.48376
RPL37A	1902.03	3244	0.769922
RPP30	21.5424	13.4275	-0.643822
RPPH1	1.162	0	-1.11237
RPS10P7	1.55881	3.01459	0.64978
RPS19BP1	149.5	93.4376	-0.67233
RPS4Y1	2.83445	1.18444	-0.811757
RPS6KA2	1.39354	2.9744	0.73159
RPS6KA5	2.49922	5.17473	0.819342
RPS6KL1	2.573	4.95744	0.737557
RPSAP58	6.55726	21.2367	1.55701
RRPL13L	0.736805	1.80559	0.691868
RSBN1L-AS1	2.52706	1.00852	-0.812334
RSG1	2.1947	1.097	-0.607354
RTBDN	2.87293	6.04553	0.863282
RTDR1	0.187786	1.41536	1.02396
RUSC2	3.57908	6.00276	0.612864
RWDD3	9.46979	5.50718	-0.686128
RXRB	0.299101	1.18902	0.752772
RYR2	0	4.99813	2.58451
SACS	13.8372	6.46339	-0.991312
SAT1	118.056	199.891	0.754777
SCARNA16	6.51366	17.7376	1.31835
SCARNA2	0	1.3103	1.20808
SCARNA7	1.23965	0	-1.16327
SCG5	1.5165	0.571263	-0.679493
SCHIP1	2.22417	4.60038	0.796597
SCRN3	2.04575	0.564243	-0.961331
SDCCAG8	3.68969	6.75271	0.725206
SDR16C5	0.426328	1.16102	0.599409
SELO	18.6366	11.5352	-0.647561
SEMA6B	28.4554	17.5591	-0.666406
SEPP1	3.08102	5.5478	0.682081
2014-09-06	4.76496	2.77237	-0.611839
SERINC5	8.7261	5.35071	-0.614944
SERPING1	0.495067	1.61938	0.809016
SFTA1P	1.16025	0	-1.1112
SFXN2	5.53019	9.50177	0.685436
SFXN5	2.40675	4.12881	0.590227
SGCE	12.5772	7.56381	-0.664857
SGK3	4.4086	2.47798	-0.637007
SGPP1	9.73948	5.97505	-0.622649
SGPP2	0.591659	2.08358	0.954077
SH3RF2	8.0854	4.92827	-0.615938
SHF	1.22938	0.390275	-0.681271
SIDT2	4.13141	6.92972	0.627914
SIPA1L2	4.46107	1.97844	-0.874624
SIRT5	2.59504	4.43132	0.595295
SKP2	23.8559	15.528	-0.588671
SLC10A4	6.06105	2.80578	-0.891691
SLC16A13	2.06292	5.01572	0.97383
SLC1A4	2.73533	1.19299	-0.76834
SLC25A27	0.453539	1.26253	0.638366
SLC25A35	1.39078	2.78528	0.662917
SLC25A41	0.441768	1.54593	0.820354
SLC25A45	0.493875	2.06136	1.03512
SLC25A51	6.24476	10.9417	0.720997
SLC26A1	0.608657	2.17302	0.979998
SLC26A10	3.14826	1.66905	-0.636176
SLC26A11	5.7433	3.44041	-0.602764
SLC27A3	2.63277	5.94813	0.935555
SLC2A11	3.49263	7.11851	0.853655
SLC35C2	20.7347	33.4476	0.664401
SLC35E2B	8.13426	13.029	0.619057
SLC41A3	16.8474	25.8952	0.591637
SLC43A1	0.649939	1.79784	0.761901
SLC6A17	4.08974	6.9164	0.637253
SLC7A5	246.764	157.999	-0.639949
SLC7A5P1	2.26922	0	-1.70895
SLC9B1	0.361839	2.18027	1.22359
SLMO1	5.7751	1.7679	-1.29145
SLMO2-ATP5E	1.55427	0	-1.35291
SMAD6	2.06886	0.546306	-0.988878
SMG6	8.21046	14.3097	0.733103
SMIM12	27.7132	13.1546	-1.02045
SMIM3	39.2365	69.0448	0.799773
SMIM4	20.8653	12.795	-0.664498
SMKR1	2.11182	4.62578	0.854295
SMNDC1	79.8194	49.5174	-0.677921
SMYD2	4.8942	2.52052	-0.743508
SMYD3	13.8243	8.73631	-0.606515
SNAI3	0.922939	2.56552	0.890799
SNHG4	8.80257	16.9383	0.871811
SNN	9.98191	17.6682	0.765455
SNORA10	44.9805	355.669	2.95549
SNORA13	0	177.789	7.48211
SNORA17	0	149.803	7.23652
SNORA18	0	241.004	7.91889
SNORA22	0	168.09	7.40165
SNORA23	12.4672	0	-3.75138
SNORA43	126.053	0	-6.98929
SNORA57	40.5115	0	-5.37544
SNORA5C	0	3.65266	2.21806
SNORA6	20.2557	0	-4.40978
SNORA67	35.4904	0	-5.18945
SNORA68	44.5827	0	-5.51041
SNORA70	79.4187	636.411	2.98662
SNORA71A	0	135.55	7.09329
SNORA76	44.5827	0	-5.51041
SNORA9	0	51.4497	5.71286
SNORD15B	68.9359	0	-6.12796
SNORD17	5.61074	11.8317	0.956829
SNORD22	77.2616	291.774	1.90341
SNRPA1	64.7732	42.6826	-0.590442
SNTB2	6.0178	3.46474	-0.652443
SNX7	14.0658	8.20895	-0.710167
SNX8	10.8698	6.29143	-0.703022
SOCS1	4.27286	0.879036	-1.48859
SOCS2-AS1	0.475945	2.55735	1.26917
SOLH	23.0536	13.8073	-0.699944
SOWAHB	1.18478	0.220064	-0.840531
SOX7	1.19391	0.102722	-0.992437
SP2	9.21007	5.72304	-0.602807
SPAG1	5.12455	2.02626	-1.01707
SPATA12	0.989334	3.15376	1.06213
SPATA24	1.65535	3.15564	0.64617
SPATA7	2.28839	0.871537	-0.813159
SPINK2	2.87513	0	-1.95424
SPNS2	3.42511	1.82097	-0.649521
SPRY1	1.39951	0.416732	-0.760174
SPSB4	1.09136	0.270777	-0.718729
SPTSSB	1.81114	3.26653	0.601908
SREBF1	46.8479	30.8777	-0.585908
SRGAP2B	1.17594	2.8534	0.824493
SRGAP2C	4.44434	1.48967	-1.1288
SRGAP2D	1.13159	0.342835	-0.666648
SRMS	2.2662	0.906733	-0.77651
SRP14-AS1	2.27464	3.97855	0.604389
SRRD	21.8635	13.2869	-0.678357
SRRM3	9.97761	4.59004	-0.973633
SSBP4	41.5237	26.0382	-0.65327
SSH2	4.23277	2.4769	-0.589774
SSTR5	4.25837	2.31424	-0.665936
ST3GAL4-AS1	0.347849	1.60573	0.951029
ST3GAL5	7.1275	3.08303	-0.993172
ST3GAL6-AS1	0	1.03902	1.02788
STAG3L3	1.46994	3.45513	0.850991
STAT2	6.97798	11.1904	0.611653
STBD1	2.9339	0.857726	-1.08242
STC2	23.7693	12.584	-0.866639
STMN3	105.221	68.8795	-0.604122
STX8	11.48	6.57053	-0.721147
SUGT1P1	1.01416	0	-1.01018
SULT1A2	0.230407	2.44466	1.48523
SULT4A1	1.26808	0.302018	-0.800719
SUMF2	59.8206	92.2718	0.616882
SUSD2	16.2963	9.33698	-0.742649
SUZ12	22.3206	13.962	-0.640307
SVIL	3.34593	5.78592	0.642879
SYCE2	0.797504	2.42836	0.931524
SYK	2.11119	3.68352	0.590127
SYT17	2.4656	5.70198	0.951482
SYT7	13.6022	7.79914	-0.730754
SYT8	1.43159	0.259558	-0.948983
TAF13	12.3936	6.9996	-0.743544
TANC1	6.71719	4.12024	-0.591866
TARBP1	1.35632	2.98028	0.756334
TAS2R20	1.16693	0.174331	-0.883813
TBC1D19	3.91271	7.64273	0.814967
TBCCD1	4.90798	2.85852	-0.614617
TBXA2R	1.9269	0.623202	-0.85053
TCEA3	2.15649	6.44875	1.23868
TCF12	21.2462	13.267	-0.640881
TCN1	2.18374	1.09142	-0.60624
TCTN2	3.04595	5.19006	0.613476
TEAD4	24.9795	15.3554	-0.667607
TESK2	0.800157	2.9431	1.13121
TEX29	1.1261	0	-1.08821
TEX36	1.34846	0.410814	-0.735187
TFB1M	13.1492	7.79932	-0.685258
TFPT	8.83247	3.45678	-1.14155
TGFBI	2.3351	5.02502	0.853238
TGM2	8.73488	4.91583	-0.718582
THAP7-AS1	2.41677	1.12068	-0.688106
THAP8	3.37796	0.798789	-1.28323
THBS3	1.16754	4.38402	1.31263
THG1L	16.6367	27.7877	0.706869
THRA1	8.59721	3.83837	-0.988094
THUMPD2	14.1986	8.50151	-0.677709
THY1	0.365744	1.08932	0.613346
TIFA	15.5245	8.44542	-0.806921
TIGD1	1.1338	2.33659	0.644949
TIMM21	27.1349	17.2207	-0.626782
TIPIN	15.2758	9.37159	-0.650095
TLCD1	11.9237	20.2497	0.717423
TLK1	10.5029	6.5995	-0.598024
TM4SF18	1.21768	0.258575	-0.817257
TM4SF19-TCTEX1D2	0.350466	2.27784	1.27929
TM9SF1	6.16597	2.12598	-1.19685
TMCO6	8.64693	16.0252	0.819528
TMED7-TICAM2	2.64384	1.34975	-0.632949
TMEM107	1.55397	3.47148	0.808009
TMEM11	25.276	16.2213	-0.609552
TMEM110-MUSTN1	2.27429	0	-1.71118
TMEM121	3.82711	1.58328	-0.901956
TMEM139	1.5088	2.96213	0.659279
TMEM160	9.58561	3.23535	-1.32155
TMEM17	1.2756	3.63773	1.02717
TMEM182	1.73107	0.761178	-0.632926
TMEM191C	1.2066	0.414787	-0.641239
TMEM2	11.1071	4.40572	-1.1633
TMEM223	8.7268	16.1023	0.814153
TMEM237	15.3331	9.21753	-0.676749
TMEM238	0.821782	1.91238	0.676848
TMEM55A	6.9305	3.66648	-0.765077
TMEM56-RWDD3	0.220466	1.04733	0.746312
TMEM62	4.0003	6.56309	0.596961
TMEM70	37.9347	24.8753	-0.589485
TMEM79	4.86298	1.35141	-1.3181
TMEM86A	0.358336	1.06302	0.602917
TMEM91	1.0126	2.71633	0.884819
TMUB2	9.59487	18.1305	0.852505
TMX2-CTNND1	2.06395	0.880829	-0.704024
TNFRSF11B	1.02932	0.139378	-0.83275
TNFRSF13C	0	1.21137	1.14494
TNFSF18	3.15214	1.61725	-0.665803
TNFSF9	35.65	22.8226	-0.621482
TNKS1BP1	29.3571	18.0801	-0.669968
TNNI1	0.443758	1.55856	0.825504
TOB1	34.0745	20.0726	-0.735055
TP53INP2	1.39939	2.86864	0.689159
TP53TG1	0	2.15143	1.65601
TPPP3	0.233012	1.05993	0.740408
TPST1	10.8823	6.06709	-0.749625
TRAIP	9.89255	17.167	0.737982
TRDMT1	1.5984	0.68569	-0.624285
TRIM46	0.69728	1.67166	0.654511
TRIM6	2.0541	0.839113	-0.731737
TRIM66	1.29824	2.54477	0.625163
TRIP11	3.3459	1.81689	-0.625548
TRMT10C	44.5849	27.0589	-0.700098
TRMT61A	18.9745	11.9172	-0.628868
TRMT61B	4.37872	7.27282	0.621116
TRMU	23.0782	14.385	-0.646202
TSC1	2.67907	5.10571	0.730818
TSNARE1	3.91354	6.71212	0.650365
TSPAN12	2.90897	1.519	-0.633937
TSPAN33	4.45927	8.58577	0.812187
TSSK2	2.47242	0.739364	-0.997382
TSTD1	58.6146	103.223	0.805934
TTC17	7.40402	12.6177	0.696337
TTC9B	1.50567	0	-1.3252
TTLL11	0.272814	1.93584	1.20575
TTLL5	4.19647	9.70271	1.04237
TVP23C	0.664594	1.68672	0.690678
TYSND1	3.72238	6.85369	0.733858
U2AF1L4	7.04544	2.19158	-1.3339
UBALD2	21.2133	41.0361	0.920205
UBE2F-SCLY	0	1.54788	1.3493
UBR2	6.52139	25.1587	1.79822
UBTD1	10.9972	6.37654	-0.701682
UCHL1	0.851444	3.54086	1.29431
UCK1	19.1316	12.3898	-0.588326
ULBP3	6.3922	11.031	0.702677
ULK2	0.817833	2.02569	0.735045
UNQ514	3.92258	6.53402	0.614005
UPK2	0	1.21254	1.1457
UPK3B	4.9563	2.47856	-0.775925
USP43	2.23521	4.17073	0.67651
UTP20	5.97524	3.61075	-0.597241
UTS2	2.99638	0.951988	-1.03375
VASN	4.01823	1.9528	-0.765095
VIM	13.8752	23.474	0.718341
VPREB3	0.486293	3.04781	1.44542
VPS33A	10.8779	18.3719	0.705683
VPS37A	8.17192	5.09421	-0.589785
VPS45	12.9165	7.97482	-0.632844
VPS54	6.87116	3.71801	-0.738399
VWA5B2	1.37417	2.70991	0.643961
VWDE	1.48828	2.86084	0.633768
WAPL	118.554	0	-6.90152
WASL	11.9842	7.09992	-0.680778
WBSCR27	5.64821	13.0038	1.07478
WDR31	1.39444	0.474117	-0.699839
WFDC2	3.30956	1.60106	-0.728442
WFDC3	1.27104	2.63365	0.678064
WWOX	6.23962	3.41494	-0.713518
X05128	0	1.48519	1.31336
XPOT	39.3228	25.5128	-0.604907
XRCC4	44.2912	21.5973	-1.00308
XRCC6BP1	6.15469	3.71929	-0.600319
XYLB	1.72126	3.50595	0.727557
Y16709	834.367	2664.01	1.67366
YJEFN3	4.93987	1.3787	-1.32026
YTHDF3	26.0971	16.1093	-0.663358
ZBED3-AS1	1.64271	0.587082	-0.735644
ZBED6CL	2.03401	3.80661	0.663794
ZBTB37	0.16939	1.02464	0.791909
ZCCHC12	2.1413	0.300592	-1.27219
ZDHHC11	2.80141	5.7806	0.834878
ZDHHC24	3.18937	7.40262	1.00411
ZDHHC3	14.4212	8.37396	-0.718186
ZDHHC8P1	2.06171	0.898871	-0.689195
ZDHHC9	7.28489	12.3495	0.68823
ZFAT	3.76738	2.0766	-0.631858
ZGLP1	1.56791	2.88575	0.597598
ZHX1-C8ORF76	8.674	4.70055	-0.763011
ZNF121	2.30959	4.29648	0.678382
ZNF124	7.33557	3.03805	-1.04562
ZNF131	25.2324	10.0499	-1.24732
ZNF134	1.46967	2.77451	0.611973
ZNF16	4.05576	7.06327	0.673436
ZNF177	2.31341	0.00602359	-1.71965
ZNF205	14.8492	9.32141	-0.618767
ZNF212	6.71263	11.9283	0.745238
ZNF22	10.2982	5.6703	-0.760271
ZNF32-AS1	0.759673	2.4698	0.979545
ZNF333	0.906478	2.0477	0.676809
ZNF365	2.31269	1.18295	-0.601722
ZNF385A	32.3328	19.6689	-0.689479
ZNF419	0.296978	1.03311	0.648535
ZNF425	0.267377	1.29008	0.853552
ZNF444	14.4014	7.38797	-0.876665
ZNF503	9.676	5.82696	-0.645056
ZNF503-AS1	3.88914	1.95891	-0.724513
ZNF512B	8.89697	4.76997	-0.778423
ZNF544	8.49114	14.6025	0.717127
ZNF547	0.393318	1.62058	0.911362
ZNF559-ZNF177	0.278694	1.6432	1.04761
ZNF607	1.39759	2.74731	0.644267
ZNF613	1.78364	0.441707	-0.949194
ZNF646	3.61602	6.17644	0.636619
ZNF653	3.14734	1.61254	-0.666732
ZNF654	1.74603	0.378205	-0.994557
ZNF675	1.29802	0	-1.20039
ZNF680	5.27125	2.99737	-0.649701
ZNF687	8.45581	14.1941	0.68424
ZNF691	4.99038	9.41177	0.797495
ZNF70	1.11253	0.314092	-0.684905
ZNF713	1.50146	0.320055	-0.922173
ZNF738	5.10886	2.96582	-0.623282
ZNF77	1.85043	3.57393	0.682255
ZNF787	24.9295	10.9231	-1.12083
ZNF79	2.07203	3.80421	0.645107
ZNF8	2.32076	0.447168	-1.19828
ZNF821	1.93517	0.418019	-1.04957
ZNF827	2.8451	1.46777	-0.639814
ZNF837	1.31108	0	-1.20857
ZNF92	9.64289	3.6586	-1.19192
bK250D10.C22.8	4.54628	0	-2.47152

## Sheet: Table H
Table H. Primers for real time RT-PCR used in the study
Gene name	Sequence
SMYD2	Forward: ATCCGAGACATGGTCAGATA
	Reverse: AGATCTCCAGCAGCTCACTA
ATG3	Forward: GACCCCGGTCCTCAAGGAA
	Reverse: TGTAGCCCATTGCCATGTTGG
ATG4A	Forward: TGCTGGTTGGGGATGTATGC
	Reverse: GCGTTGGTATTCTTTGGGTTGT
ATG4B	Forward: AGTTGGCGAAGGCAAGTCC
	Reverse: CCACGTATCGAAGACAGCAAG
ATG4C	Forward: TGGTGGCTCCTGCACATTTTTA
	Reverse: AACTTCATCTGTTCCTGTAGCC
ATG4D	Forward: CCAGCCCACTGTGGATGTC
	Reverse: AAGCCCACGGTACAGCTTG
ATG5	Forward: AGAAGCTGTTTCGTCCTGTGG
	Reverse: AGGTGTTTCCAACATTGGCTC
ATG7	Forward: ATGATCCCTGTAACTTAGCCCA
	Reverse: CACGGAAGCAAACAACTTCAAC
ATG9A	Forward: CTGCCCTTCCGTATTGCAC
	Reverse: CTCACGTTTGTGGATGCAGAT
BECN1	Forward: GGTGTCTCTCGCAGATTCATC
	Reverse: TCAGTCTTCGGCTGAGGTTCT
LC3B	Forward: CCAGATCCCTGCACCATG
	Reverse: CTGCTTCTCACCCTTGTATCG
WIPI1	Forward: ACGGTGCCAGGTTATTCTG
	Reverse: CGTTTTGCCCTTCTGATTTCC
GADD45GIP1	Forward: GAAGAACGCGAATGGTACCC
	Reverse: CATCTTGGCCATGCACTCTG
TP53I11	Forward: ACCAGCTCTATGATGCGGTCT
	Reverse: TCCATCGAATGATGACCTTCTCA
TP53INP1	Forward: TTTCCTGTTTACCGGCATCTCT
	Reverse: TGGACATGACTCAAACTGGAGAA
TP53INP2	Forward: TTGGGTGATAGCCGTTCCTT
	Reverse: GAGTGAGGGTGAAGGGTGAA
P21	Forward: TGTCCGTCAGAACCCATGC
	Reverse: AAAGTCGAAGTTCCATCGCTC

## Sheet: Table I
Table I. siRNA sequence used in the study
Name	Sequence
siSMYD2.1	5’ CCACCAAGGACAAGGAUAATT 3’
siSMYD2.2	5’ GGAAGUAGCUCACGGCAAATT 3
siSMYD2.3	5’ AGUCAGAGCUGUACAGGAATT 3’
